# Supplementary material for: Rapid in vitro evolution of flucytosine resistance in Candida auris
Source: mSphere. 2025 Mar 18;10(4):e00977-24. doi: 10.1128/msphere.00977-24 (PMC12039228; doi:10.1128/msphere.00977-24)
Supplement: Supplemental tables — Tables S4 to S7. [file msphere.00977-24-s0002.xlsx]

## Sheet: ST4-Strains
	Table S4. Fungal strains used in this study
	Internal_ID	Collection	5	Strains_ID	Geographical information	Clade	Site of isolation	Genotype	Ref.
	31	C. auris project	Candida auris	VPCI_717/P/14	South Asia (India)	I	tissue	WT, clinical isolate	Jenull, Sabrina, et al. "Transcriptomics and phenotyping define genetic signatures associated with echinocandin resistance in Candida auris." Mbio 13.4 (2022): e00799-22.
	47	C. auris project	Candida auris	VPCI_462/P/14	South Asia (India)	I	blood	WT, clinical isolate	Jenull, Sabrina, et al. "Transcriptomics and phenotyping define genetic signatures associated with echinocandin resistance in Candida auris." Mbio 13.4 (2022): e00799-22.
	48	C. auris project	Candida auris	VPCI_1133/P/13R	South Asia (India)	I	blood	WT, clinical isolate	Jenull, Sabrina, et al. "Transcriptomics and phenotyping define genetic signatures associated with echinocandin resistance in Candida auris." Mbio 13.4 (2022): e00799-22.
	74	C. auris project	Candida auris	VPCI_265/P/14	South Asia (India)	I	blood	WT, clinical isolate	Jenull, Sabrina, et al. "Transcriptomics and phenotyping define genetic signatures associated with echinocandin resistance in Candida auris." Mbio 13.4 (2022): e00799-22.
	89	C. auris project	Candida auris	VPCI_107/P/14	South Asia (India)	I	BAL	WT, clinical isolate	Jenull, Sabrina, et al. "Transcriptomics and phenotyping define genetic signatures associated with echinocandin resistance in Candida auris." Mbio 13.4 (2022): e00799-22.
	185	C. auris project	Candida auris	1133/P/13R - R1	South Asia (India)	I	5FC treatment	FUR1::c.641G>C	this study
	186	C. auris project	Candida auris	1133/P/13R - R5	South Asia (India)	I	5FC treatment	FUR1::c.88C>T	this study
	187	C. auris project	Candida auris	1133/P/13R - R6	South Asia (India)	I	5FC treatment	636_663delinsGGCCATACGGCAGATGATGGCAATGAAA	this study
	188	C. auris project	Candida auris	1133/P/13R - S1	South Asia (India)	I	5FC treatment	B9J08_000526::c.1795A>G	this study
	189	C. auris project	Candida auris	1133/P/13R - R2	South Asia (India)	I	5FC treatment	FUR1::c.88C>T	this study
	190	C. auris project	Candida auris	1133/P/13R - R3	South Asia (India)	I	5FC treatment	FUR1::c.88C>T	this study
	191	C. auris project	Candida auris	1133/P/13R - T1	South Asia (India)	I	5FC treatment	unknown	this study
	192	C. auris project	Candida auris	1133/P/13R - R4	South Asia (India)	I	5FC treatment	FUR1::Δ4nt175fs	this study
	435	C. auris project	Candida auris	R2::FUR1WT	South Asia (India)	I	reversal mutants	fur1Δ::+FUR1WT	this study

## Sheet: ST5-Primers
	Table S5. Primers were used in this study
	Lab_ID	Primer name	Oligomer sequence	Purpose
	373	B9J08_004076_FUR1_55	GCGTTCACACAAAATGCATG	373+374 to amplify FUR1 5 flank
	374	B9J08_004076_FUR1_U1_53	cacggcgcgcctagcagcggCCGTTTTGAAGGATGAATTGC	373+374 to amplify FUR1 5 flank
	375	B9J08_004076_FUR1_33	TGACGTATATGAGCAGACAGG	375+376 to amplify FUR1 3 flank
	376	B9J08_004076_FUR1_D1_35	gtcagcggccgcatccctgcATCAAATTGCAACCGACCAAT	375+376 to amplify FUR1 3 flank
	905	001774_5M_A2	ccgctgctaggcgcgccgtgCGCCTAAGACCGGATAAAGCcgtacgctgcaggtcgac	905+906 to amplify NAT1 marker from pTS50
	906	001774_3M_A2	gcagggatgcggccgctgacGGGCTCGAGATTTAAACGGCctacgagaccgacaccg	905+906 to amplify NAT1 marker from pTS50
	377	B9J08_004076_FUR1_5C	GTCCATTCTCGCCAGTCTTTC	1+377 to check 5 flank integration
	1	hk2	CGTCAAGACTGTCAAGGAGGG	1+377 to check 5 flank integration
	378	B9J08_004076_FUR1_3C	CTTTGGTGAGGACTGTGTGG	2+378 to check 3 flank integration
	2	hk3	CATCATCTGCCCAGATGCGAAG	2+378 to check 3 flank integration
	404	FUR1_miSeq_fw	CATGATCCACGAGCTCTAGC	404+405 to amplify FUR1 ORF used for Sanger sequencing
	405	FUR1_miSeq_rev	CGCAAGATGTGGGTCACTC	404+405 to amplify FUR1 ORF used for Sanger sequencing
	536	B9J08_004105_ORF_fw	GTCAGACAGTATCCTTTGACAC	536+537 to amplify B9J08_004105 ORF used for Sanger sequencing
	537	B9J08_004105_ORF_rev	GCACGAAGAAACTAAGAGGG	536+537 to amplify B9J08_004105 ORF used for Sanger sequencing
	517	B9J08_002435_FCY2_ORF_fw	CAGCTCCTCTGAAAGTACCCT	517+518 to amplify FCY2 ORF used for Sanger sequencing
	518	B9J08_002435_FCY2_ORF_fw	CGTACTGAGATCGCTCTTTCG	517+518 to amplify FCY2 ORF used for Sanger sequencing

## Sheet: ST6-RNA_DEGs
	Table S6. Differential gene expression analysis from RNA-Seq data
geneID	GeneName	logFC_R1vsWT	PValue_R1vsWT	FDR_R1vsWT	DEG(FDR<0.05)_R1vsWT	logFC_S1vsWT	PValue_S1vsWT	FDR_S1vsWT	DEG(FDR<0.05)_S1vsWT	logFC_R2vsWT	PValue_R2vsWT	FDR_R2vsWT	DEG(FDR<0.05)_R2vsWT	logFC_T1vsWT	PValue_T1vsWT	FDR_T1vsWT	DEG(FDR<0.05)_T1vsWT	logFC_R1vsS1	PValue_R1vsS1	FDR_R1vsS1	DEG(FDR<0.05)_R1vsS1	logFC_R2vsS1	PValue_R2vsS1	FDR_R2vsS1	DEG(FDR<0.05)_R2vsS1	logFC_T1vsS1	PValue_T1vsS1	FDR_T1vsS1	DEG(FDR<0.05)_T1vsS1
B9J08_000001	B9J08_000001	0.462294	0.275171	0.557736	unchanged	-0.823135	0.117845	0.378431	unchanged	0.141419	0.739796	0.95972	unchanged	0.636659	0.126033	0.481388	unchanged	1.28543	0.012892	0.871025	unchanged	0.964553	0.0559935	0.382944	unchanged	1.45979	0.00465254	0.11024	unchanged
B9J08_000002	SIT1.1	-0.162492	0.696753	0.864885	unchanged	0.144209	0.719407	0.878284	unchanged	-0.0129373	0.97419	0.999973	unchanged	0.541308	0.160785	0.524042	unchanged	-0.306701	0.445646	0.90059	unchanged	-0.157146	0.681412	0.898809	unchanged	0.3971	0.27377	0.624756	unchanged
B9J08_000003	ZRT1.1	0.155638	0.521209	0.75865	unchanged	-0.37456	0.156338	0.433075	unchanged	0.00478225	0.984276	0.999973	unchanged	-0.137119	0.575965	0.847566	unchanged	0.530198	0.0465247	0.871025	unchanged	0.379342	0.140901	0.512307	unchanged	0.237441	0.349467	0.681852	unchanged
B9J08_000004	ZRT1.2	-0.626318	0.0507215	0.250168	unchanged	-0.884344	0.0116534	0.156793	unchanged	-0.680828	0.0343906	0.473423	unchanged	-0.139991	0.616493	0.864259	unchanged	0.258026	0.431779	0.90059	unchanged	0.203516	0.529915	0.820734	unchanged	0.744353	0.0260901	0.239863	unchanged
B9J08_000005	YGR067C	-0.882406	0.00379331	0.0823583	unchanged	-0.931688	0.00282861	0.116682	unchanged	-0.544812	0.0407793	0.495177	unchanged	-0.619169	0.0233467	0.259796	unchanged	0.0492829	0.859905	0.965318	unchanged	0.386876	0.161499	0.538259	unchanged	0.31252	0.254602	0.602738	unchanged
B9J08_000006	QRI1	-0.248662	0.0280526	0.1945	unchanged	-0.266004	0.0202992	0.189597	unchanged	-0.177461	0.100962	0.654953	unchanged	-0.0854175	0.41074	0.75566	unchanged	0.0173413	0.866341	0.966839	unchanged	0.088543	0.39553	0.735983	unchanged	0.180586	0.0956723	0.400254	unchanged
B9J08_000007	CSR1	-0.104014	0.461187	0.71509	unchanged	-0.0964465	0.494554	0.74622	unchanged	0.0741264	0.593513	0.918622	unchanged	0.161366	0.253268	0.624241	unchanged	-0.00756715	0.956717	0.988657	unchanged	0.170573	0.228932	0.603313	unchanged	0.257813	0.0776488	0.374266	unchanged
B9J08_000008	B9J08_000008	0.756265	0.0039069	0.0833003	unchanged	0.864129	0.00150049	0.102082	unchanged	0.748058	0.00415783	0.287203	unchanged	0.75841	0.00379191	0.13628	unchanged	-0.107863	0.61934	0.918653	unchanged	-0.116071	0.5926	0.855965	unchanged	-0.105719	0.625685	0.852772	unchanged
B9J08_000009	HSX11	0.288393	0.0240277	0.180409	unchanged	0.321003	0.0138332	0.166048	unchanged	0.0546307	0.63798	0.933888	unchanged	0.191886	0.113358	0.462677	unchanged	-0.0326096	0.776117	0.955927	unchanged	-0.266372	0.0336748	0.341531	unchanged	-0.129117	0.27042	0.622837	unchanged
B9J08_000010	CAT2	-0.189073	0.0546235	0.257771	unchanged	-0.0577438	0.530753	0.770268	unchanged	0.0337023	0.71279	0.956093	unchanged	-0.0487707	0.595392	0.859763	unchanged	-0.131329	0.166383	0.884595	unchanged	0.0914462	0.325468	0.687599	unchanged	0.00897312	0.92172	0.975263	unchanged
B9J08_000011	ATG11	-0.20723	0.0242593	0.181184	unchanged	0.0510904	0.540406	0.777451	unchanged	0.102031	0.229694	0.757651	unchanged	0.180761	0.0432852	0.307231	unchanged	-0.258321	0.00707052	0.871025	unchanged	0.0509405	0.538926	0.823851	unchanged	0.129671	0.131403	0.459309	unchanged
B9J08_000012	B9J08_000012	0.260477	0.0344514	0.211577	unchanged	0.0581512	0.608584	0.81863	unchanged	-0.0211868	0.851193	0.983358	unchanged	0.019244	0.864585	0.959214	unchanged	0.202326	0.0890262	0.87398	unchanged	-0.079338	0.485046	0.796784	unchanged	-0.0389072	0.730011	0.89438	unchanged
B9J08_000013	ILV3	0.255898	0.00652657	0.102262	unchanged	0.199487	0.0257711	0.201068	unchanged	0.0696263	0.396781	0.850224	unchanged	-0.184814	0.0366263	0.290498	unchanged	0.0564108	0.489718	0.904972	unchanged	-0.129861	0.125385	0.490773	unchanged	-0.384301	0.000302838	0.0377546	down
B9J08_000014	B9J08_000014	-0.3011	0.083469	0.308472	unchanged	-0.217589	0.198577	0.484246	unchanged	0.0363077	0.823707	0.979776	unchanged	-0.0111694	0.945335	0.987903	unchanged	-0.0835113	0.612618	0.918089	unchanged	0.253897	0.135984	0.506043	unchanged	0.206419	0.219104	0.570337	unchanged
B9J08_000015	LYS21	0.14688	0.239032	0.520017	unchanged	-0.00106834	0.992987	0.998303	unchanged	-0.0196839	0.871299	0.987828	unchanged	-0.110729	0.369585	0.727621	unchanged	0.147949	0.235382	0.884595	unchanged	-0.0186156	0.878105	0.963451	unchanged	-0.10966	0.373634	0.699095	unchanged
B9J08_000016	SYG1	-0.354413	0.00122939	0.0563357	unchanged	-0.249027	0.0128227	0.161806	unchanged	0.0492947	0.576661	0.9167	unchanged	0.0178022	0.839421	0.952307	unchanged	-0.105386	0.246532	0.884595	unchanged	0.298322	0.00409113	0.204748	unchanged	0.266829	0.00833663	0.142174	unchanged
B9J08_000017	LDH1	-0.589317	0.0115943	0.13381	unchanged	-0.274323	0.189996	0.473959	unchanged	0.281888	0.167511	0.707018	unchanged	0.406343	0.054134	0.337864	unchanged	-0.314994	0.14337	0.883207	unchanged	0.556212	0.0129991	0.2772	unchanged	0.680666	0.00365613	0.100029	unchanged
B9J08_000018	NEO1	-0.38602	0.000467095	0.0381562	down	-0.302929	0.00304585	0.117449	unchanged	0.00330362	0.968965	0.999973	unchanged	-0.0710629	0.409077	0.754342	unchanged	-0.0830913	0.341101	0.894329	unchanged	0.306233	0.00273191	0.186638	unchanged	0.231866	0.0154599	0.188823	unchanged
B9J08_000019	B9J08_000019	0.0798989	0.313656	0.596458	unchanged	-0.0769785	0.331252	0.618431	unchanged	-0.0987317	0.217698	0.742115	unchanged	-0.142486	0.0840052	0.410479	unchanged	0.156877	0.0598302	0.871025	unchanged	-0.0217532	0.779942	0.930275	unchanged	-0.0655077	0.405742	0.718977	unchanged
B9J08_000020	ATP1	-0.00350371	0.964175	0.984033	unchanged	0.0737797	0.352314	0.638457	unchanged	-0.060078	0.446296	0.871608	unchanged	-1.75977e-05	0.99982	0.999896	unchanged	-0.0772834	0.330645	0.894329	unchanged	-0.133858	0.103279	0.463302	unchanged	-0.0737973	0.352143	0.683246	unchanged
B9J08_000021	B9J08_000021	-0.021605	0.856593	0.942568	unchanged	-0.145737	0.236394	0.520327	unchanged	-0.0254574	0.831184	0.98245	unchanged	0.00252897	0.983074	0.997293	unchanged	0.124132	0.30848	0.888263	unchanged	0.120279	0.3225	0.684225	unchanged	0.148266	0.226638	0.576008	unchanged
B9J08_000022	B9J08_000022	-0.182487	0.0339704	0.21065	unchanged	-0.162071	0.0555377	0.269144	unchanged	-0.12732	0.12192	0.680534	unchanged	-0.138262	0.095552	0.429262	unchanged	-0.0204157	0.795637	0.959782	unchanged	0.0347516	0.659389	0.891642	unchanged	0.0238098	0.762215	0.907237	unchanged
B9J08_000023	APE2	-0.0957421	0.108975	0.350906	unchanged	-0.127401	0.0392515	0.233546	unchanged	-0.0780584	0.184101	0.713357	unchanged	-0.13374	0.0316304	0.279506	unchanged	0.0316593	0.579514	0.913774	unchanged	0.049343	0.391565	0.734195	unchanged	-0.00633881	0.911137	0.971993	unchanged
B9J08_000024	HSM3	0.0955038	0.340841	0.623848	unchanged	0.0291945	0.767976	0.901273	unchanged	0.195418	0.062613	0.575276	unchanged	-0.0427907	0.665047	0.887226	unchanged	0.0663093	0.502401	0.907271	unchanged	0.166224	0.105398	0.463302	unchanged	-0.0719852	0.467026	0.75899	unchanged
B9J08_000025	ESS1	0.190921	0.0281584	0.194817	unchanged	0.165581	0.051937	0.262851	unchanged	0.0648432	0.417889	0.858907	unchanged	-0.0662119	0.408691	0.754342	unchanged	0.0253403	0.748446	0.951544	unchanged	-0.100738	0.215068	0.593042	unchanged	-0.231793	0.0101187	0.153881	unchanged
B9J08_000026	URA6	0.0376275	0.609185	0.814121	unchanged	-0.0485179	0.5114	0.757396	unchanged	-0.0735562	0.324246	0.827314	unchanged	-0.136526	0.0793034	0.402663	unchanged	0.0861454	0.25127	0.884595	unchanged	-0.0250383	0.732835	0.916831	unchanged	-0.0880078	0.241698	0.59344	unchanged
B9J08_000027	YIR035C	0.134315	0.0702775	0.284242	unchanged	0.0927514	0.197053	0.483159	unchanged	0.154834	0.040387	0.494902	unchanged	0.103429	0.152843	0.517353	unchanged	0.0415632	0.552247	0.912433	unchanged	0.0620828	0.378146	0.727099	unchanged	0.0106771	0.877782	0.96086	unchanged
B9J08_000028	PAN3	-0.00456841	0.963882	0.984033	unchanged	0.0312386	0.757279	0.895985	unchanged	0.0373535	0.711452	0.956093	unchanged	0.0265308	0.792493	0.935297	unchanged	-0.035807	0.722696	0.946052	unchanged	0.00611493	0.951482	0.985149	unchanged	-0.00470776	0.962636	0.986209	unchanged
B9J08_000029	PCL5	-0.547827	0.00117981	0.0563357	unchanged	-0.607109	0.000521351	0.0913884	unchanged	-0.214849	0.128302	0.683047	unchanged	-0.330647	0.0265753	0.269707	unchanged	0.059282	0.665782	0.924906	unchanged	0.39226	0.0112363	0.270047	unchanged	0.276462	0.0583743	0.336061	unchanged
B9J08_000030	VTA1	-0.546075	0.0610039	0.26909	unchanged	-0.828516	0.00850647	0.137959	unchanged	-0.320687	0.248388	0.771837	unchanged	-0.662566	0.0271602	0.272875	unchanged	0.28244	0.311495	0.888681	unchanged	0.507829	0.0799477	0.430071	unchanged	0.16595	0.546629	0.808351	unchanged
B9J08_000031	NAP1	0.00209227	0.973876	0.988772	unchanged	0.0715781	0.273655	0.563756	unchanged	0.0175881	0.783293	0.970162	unchanged	0.147105	0.0348474	0.287975	unchanged	-0.0694858	0.286927	0.884595	unchanged	-0.05399	0.403755	0.740449	unchanged	0.0755267	0.248451	0.598077	unchanged
B9J08_000032	PXA1	-0.12749	0.305747	0.587891	unchanged	-0.0500436	0.682407	0.860476	unchanged	0.232756	0.0718594	0.597197	unchanged	0.163576	0.192298	0.559557	unchanged	-0.0774466	0.527917	0.911429	unchanged	0.282799	0.0329099	0.341133	unchanged	0.213619	0.0950932	0.399439	unchanged
B9J08_000033	DAL5	0.00453266	0.958233	0.981581	unchanged	0.0233678	0.787544	0.908901	unchanged	-0.0311043	0.719502	0.956994	unchanged	0.0122616	0.887088	0.968567	unchanged	-0.0188352	0.82726	0.961427	unchanged	-0.0544721	0.530026	0.820734	unchanged	-0.0111062	0.897291	0.966369	unchanged
B9J08_000034	OAC1	0.208378	0.0839469	0.309598	unchanged	0.217546	0.0726596	0.303741	unchanged	-0.213066	0.0789465	0.610911	unchanged	-0.304414	0.0173881	0.232204	unchanged	-0.00916822	0.935366	0.983786	unchanged	-0.430612	0.00186463	0.186638	unchanged	-0.52196	0.000404302	0.0399305	down
B9J08_000035	B9J08_000035	0.672117	0.0679486	0.27861	unchanged	0.719885	0.0524589	0.263242	unchanged	0.881611	0.017638	0.384881	unchanged	0.856869	0.020907	0.250091	unchanged	-0.0477679	0.877029	0.969548	unchanged	0.161726	0.587626	0.853359	unchanged	0.136984	0.647202	0.862631	unchanged
B9J08_000036	SPP41	0.0140415	0.966003	0.984748	unchanged	0.324575	0.324427	0.612806	unchanged	0.0689456	0.832119	0.98245	unchanged	0.340768	0.296184	0.669791	unchanged	-0.310534	0.334958	0.894329	unchanged	-0.25563	0.417641	0.747932	unchanged	0.0161933	0.957818	0.984228	unchanged
B9J08_000037	CYM1	-0.0859668	0.349035	0.628901	unchanged	-0.00318984	0.9718	0.993127	unchanged	-0.0503629	0.578755	0.9167	unchanged	0.012782	0.88727	0.968567	unchanged	-0.082777	0.366213	0.896101	unchanged	-0.047173	0.602451	0.863987	unchanged	0.0159718	0.859307	0.950613	unchanged
B9J08_000038	B9J08_000038	-0.294882	0.0467045	0.243054	unchanged	-0.321652	0.0322753	0.216602	unchanged	-0.305484	0.0402162	0.494902	unchanged	-0.512775	0.00208859	0.114127	unchanged	0.0267694	0.845388	0.963866	unchanged	0.0161672	0.906128	0.973579	unchanged	-0.191123	0.178889	0.522328	unchanged
B9J08_000039	ERV25	0.123595	0.0602209	0.268379	unchanged	0.0943608	0.140534	0.412218	unchanged	0.0595901	0.339848	0.832464	unchanged	0.0258769	0.674195	0.890555	unchanged	0.0292345	0.634904	0.918808	unchanged	-0.0347707	0.57285	0.84484	unchanged	-0.0684839	0.274926	0.625682	unchanged
B9J08_000040	GGC1	0.0486324	0.581161	0.796505	unchanged	0.0175205	0.84176	0.938631	unchanged	0.0613344	0.487545	0.884718	unchanged	0.00390683	0.964409	0.991361	unchanged	0.031112	0.722745	0.946052	unchanged	0.0438139	0.617744	0.869808	unchanged	-0.0136136	0.876269	0.959988	unchanged
B9J08_000041	RAD33	0.0153692	0.938337	0.973608	unchanged	-0.0785104	0.695494	0.865529	unchanged	-0.0100252	0.959538	0.999285	unchanged	-0.0642456	0.745884	0.917629	unchanged	0.0938796	0.636914	0.918808	unchanged	0.0684851	0.728949	0.915889	unchanged	0.0142648	0.942349	0.979812	unchanged
B9J08_000042	CHA1	0.0441521	0.627695	0.827246	unchanged	0.051082	0.575889	0.799762	unchanged	0.109254	0.237408	0.764881	unchanged	-0.00584798	0.948354	0.988417	unchanged	-0.00692982	0.93851	0.984353	unchanged	0.0581718	0.517651	0.813833	unchanged	-0.0569299	0.527794	0.798225	unchanged
B9J08_000043	YML020W	-0.0466499	0.65744	0.841643	unchanged	0.0108126	0.91782	0.969413	unchanged	0.0295213	0.777946	0.967913	unchanged	0.058394	0.578533	0.848778	unchanged	-0.0574625	0.584719	0.913774	unchanged	0.0187087	0.857687	0.953876	unchanged	0.0475814	0.649336	0.863471	unchanged
B9J08_000044	DOT1	-0.0276928	0.73245	0.881012	unchanged	-0.166327	0.0560366	0.269805	unchanged	-0.124574	0.139572	0.690765	unchanged	-0.0818408	0.320044	0.691063	unchanged	0.138634	0.103477	0.87398	unchanged	0.0417526	0.607209	0.865568	unchanged	0.0844858	0.305296	0.649656	unchanged
B9J08_000045	ISW2	0.234646	0.00262565	0.068587	unchanged	0.135557	0.0525009	0.263242	unchanged	-0.000695245	0.991453	0.999973	unchanged	-0.0707732	0.286258	0.662452	unchanged	0.0990894	0.142299	0.883207	unchanged	-0.136252	0.0510594	0.371854	unchanged	-0.20633	0.00619683	0.120669	unchanged
B9J08_000046	UNG1	0.251336	0.035912	0.214987	unchanged	0.0370943	0.736888	0.886152	unchanged	-0.0810449	0.46611	0.877839	unchanged	0.0568962	0.606343	0.862026	unchanged	0.214242	0.0669374	0.871025	unchanged	-0.118139	0.29205	0.66184	unchanged	0.0198019	0.856604	0.949714	unchanged
B9J08_000047	OST6	0.0233159	0.813571	0.925769	unchanged	0.0123464	0.900628	0.962344	unchanged	-0.0190994	0.846602	0.98245	unchanged	-0.00793807	0.935841	0.98611	unchanged	0.0109695	0.911348	0.977376	unchanged	-0.0314458	0.749749	0.922296	unchanged	-0.0202845	0.836704	0.941259	unchanged
B9J08_000048	B9J08_000048	0.0171041	0.873341	0.95118	unchanged	0.0162969	0.879385	0.953927	unchanged	0.0325567	0.761179	0.962305	unchanged	0.0706982	0.511722	0.815876	unchanged	0.00080713	0.99397	0.996576	unchanged	0.0162598	0.87871	0.963451	unchanged	0.0544013	0.611021	0.844567	unchanged
B9J08_000049	KRE9	0.29348	0.191517	0.463185	unchanged	0.602435	0.0141217	0.166661	unchanged	0.266797	0.232215	0.758821	unchanged	0.435302	0.061515	0.359621	unchanged	-0.308955	0.169153	0.884595	unchanged	-0.335638	0.137542	0.507716	unchanged	-0.167132	0.44471	0.745566	unchanged
B9J08_000050	KRE9	0.00120748	0.997019	0.998324	unchanged	0.193836	0.545791	0.781	unchanged	-0.283078	0.396882	0.850224	unchanged	0.0561289	0.859823	0.957644	unchanged	-0.192629	0.538118	0.912433	unchanged	-0.476915	0.146892	0.521621	unchanged	-0.137707	0.651645	0.86552	unchanged
B9J08_000051	MGM101	0.0410846	0.643139	0.835345	unchanged	0.0523537	0.556038	0.787215	unchanged	0.0941618	0.295748	0.805149	unchanged	-0.0355651	0.687863	0.897227	unchanged	-0.0112691	0.898272	0.973357	unchanged	0.0418081	0.636087	0.878804	unchanged	-0.0879188	0.327109	0.663511	unchanged
B9J08_000052	URA6	0.198561	0.00908034	0.118888	unchanged	-0.0364716	0.585254	0.804997	unchanged	-0.0658782	0.330064	0.8285	unchanged	-0.0156045	0.814367	0.942294	unchanged	0.235032	0.00304179	0.871025	unchanged	-0.0294066	0.65891	0.891642	unchanged	0.0208671	0.753602	0.904262	unchanged
B9J08_000053	TOM20	0.115467	0.058388	0.265422	unchanged	0.0663771	0.254952	0.542969	unchanged	0.113673	0.0618464	0.575276	unchanged	-0.0243612	0.669349	0.888098	unchanged	0.0490901	0.394254	0.90059	unchanged	0.0472956	0.411195	0.74486	unchanged	-0.0907383	0.127014	0.453281	unchanged
B9J08_000054	EXG2	0.0450954	0.864633	0.947591	unchanged	0.456084	0.100853	0.351834	unchanged	0.251071	0.348855	0.837139	unchanged	0.478237	0.0865116	0.414731	unchanged	-0.410988	0.134329	0.881138	unchanged	-0.205013	0.438335	0.762352	unchanged	0.0221534	0.932354	0.977968	unchanged
B9J08_000055	HOM6	0.0407457	0.441071	0.700455	unchanged	0.0596843	0.265174	0.554906	unchanged	0.0378	0.473982	0.880088	unchanged	0.0562829	0.29195	0.665841	unchanged	-0.0189386	0.717729	0.942944	unchanged	-0.0218843	0.67632	0.896968	unchanged	-0.00340141	0.94809	0.982605	unchanged
B9J08_000056	IML1	-0.15629	0.0564293	0.260939	unchanged	-0.130127	0.105134	0.360338	unchanged	-0.0472629	0.536784	0.899962	unchanged	-0.0245736	0.746612	0.917629	unchanged	-0.0261634	0.731987	0.947935	unchanged	0.0828636	0.285717	0.655536	unchanged	0.105553	0.179202	0.522389	unchanged
B9J08_000057	SNO1	-0.106178	0.238025	0.518983	unchanged	-0.179687	0.0565433	0.270665	unchanged	-0.170701	0.0678039	0.589432	unchanged	-0.0733431	0.407626	0.754003	unchanged	0.0735098	0.407563	0.90059	unchanged	0.0089863	0.918247	0.976507	unchanged	0.106344	0.236455	0.588073	unchanged
B9J08_000058	SNZ1	-0.114765	0.151445	0.413011	unchanged	-0.0792	0.312357	0.60234	unchanged	-0.0269813	0.726026	0.957456	unchanged	0.0414894	0.591127	0.857855	unchanged	-0.0355647	0.644822	0.921567	unchanged	0.0522187	0.500311	0.80537	unchanged	0.120689	0.132644	0.460939	unchanged
B9J08_000059	PEX22	-0.281702	0.361332	0.63865	unchanged	0.104312	0.72988	0.881684	unchanged	0.221748	0.464475	0.877341	unchanged	0.109916	0.715281	0.906501	unchanged	-0.386014	0.215157	0.884595	unchanged	0.117436	0.694786	0.903534	unchanged	0.00560343	0.985049	0.994484	unchanged
B9J08_000060	LTE1	-0.028405	0.860293	0.944915	unchanged	-0.0735296	0.649963	0.842384	unchanged	-0.0148667	0.926521	0.993695	unchanged	-0.226748	0.175304	0.544836	unchanged	0.0451246	0.779879	0.956759	unchanged	0.0586629	0.716452	0.912562	unchanged	-0.153219	0.350319	0.682115	unchanged
B9J08_000061	SLX9	0.530061	0.0369209	0.216485	unchanged	0.276921	0.250793	0.539108	unchanged	0.20685	0.384104	0.846953	unchanged	0.106836	0.650186	0.879686	unchanged	0.25314	0.279493	0.884595	unchanged	-0.0700715	0.761133	0.926799	unchanged	-0.170085	0.465353	0.758589	unchanged
B9J08_000062	FHL1	0.193994	0.13706	0.392072	unchanged	0.223888	0.0903837	0.337286	unchanged	-0.155769	0.227273	0.755841	unchanged	-0.14945	0.245607	0.616132	unchanged	-0.029894	0.809688	0.961427	unchanged	-0.379657	0.00810116	0.246487	unchanged	-0.373338	0.00895159	0.147681	unchanged
B9J08_000063	PRE2	0.00858983	0.885072	0.955942	unchanged	-0.0092102	0.876869	0.953927	unchanged	-0.0577994	0.33901	0.832464	unchanged	-0.0428406	0.47502	0.793724	unchanged	0.0178	0.764718	0.954124	unchanged	-0.0485892	0.418919	0.747932	unchanged	-0.0336304	0.573318	0.825079	unchanged
B9J08_000064	RPL11	0.135157	0.153725	0.415338	unchanged	-0.0261686	0.774161	0.903975	unchanged	-0.152601	0.11085	0.674939	unchanged	-0.200743	0.0422047	0.304097	unchanged	0.161326	0.0936128	0.87398	unchanged	-0.126432	0.18002	0.559641	unchanged	-0.174575	0.07204	0.362213	unchanged
B9J08_000065	HTA1	0.082257	0.474518	0.72415	unchanged	0.147552	0.208834	0.495922	unchanged	-0.000251299	0.998239	0.999973	unchanged	0.15875	0.176921	0.546371	unchanged	-0.065295	0.566369	0.912433	unchanged	-0.147803	0.205084	0.584671	unchanged	0.0111982	0.920876	0.975263	unchanged
B9J08_000066	ASR1.2	0.0829745	0.401351	0.672128	unchanged	0.181825	0.0789284	0.319151	unchanged	0.105478	0.288176	0.801294	unchanged	0.205532	0.0493743	0.325389	unchanged	-0.0988501	0.315689	0.890799	unchanged	-0.0763468	0.433071	0.759723	unchanged	0.0237078	0.80512	0.928185	unchanged
B9J08_000067	TWF1	-0.0290254	0.823234	0.92886	unchanged	-0.0640899	0.623484	0.826007	unchanged	0.0808327	0.535407	0.899962	unchanged	-0.157026	0.238934	0.608124	unchanged	0.0350645	0.787084	0.959349	unchanged	0.144923	0.273502	0.645604	unchanged	-0.0929362	0.477649	0.764364	unchanged
B9J08_000068	ARG7	0.0378457	0.771935	0.903148	unchanged	-0.0714417	0.587727	0.806167	unchanged	0.000910573	0.994413	0.999973	unchanged	0.0914454	0.484399	0.796425	unchanged	0.109287	0.406803	0.90059	unchanged	0.0723522	0.578968	0.849418	unchanged	0.162887	0.220735	0.571308	unchanged
B9J08_000069	PIN4	-0.200092	0.412892	0.679801	unchanged	-0.355938	0.157267	0.433948	unchanged	-0.141899	0.558112	0.912161	unchanged	-0.0670208	0.780655	0.931835	unchanged	0.155847	0.522569	0.910923	unchanged	0.214039	0.382258	0.730572	unchanged	0.288917	0.243182	0.594329	unchanged
B9J08_000070	MUP1	0.135686	0.475667	0.724772	unchanged	0.28092	0.151363	0.425932	unchanged	0.0944665	0.617093	0.928804	unchanged	0.172168	0.36706	0.725315	unchanged	-0.145234	0.442027	0.90059	unchanged	-0.186453	0.326371	0.688619	unchanged	-0.108752	0.561874	0.81706	unchanged
B9J08_000071	LSP1	-0.0915273	0.285555	0.569727	unchanged	-0.165622	0.0647886	0.286967	unchanged	-0.0791234	0.353123	0.839116	unchanged	0.163054	0.0682519	0.381246	unchanged	0.0740952	0.383754	0.897536	unchanged	0.0864991	0.311584	0.677372	unchanged	0.328676	0.00144349	0.0722418	unchanged
B9J08_000072	B9J08_000072	0.295852	0.0444003	0.236111	unchanged	0.0724013	0.597845	0.811729	unchanged	-0.102287	0.458396	0.87376	unchanged	0.139627	0.313547	0.686639	unchanged	0.223451	0.115277	0.881138	unchanged	-0.174689	0.212063	0.589613	unchanged	0.0672257	0.620524	0.848526	unchanged
B9J08_000073	SKI3	0.339294	0.0383918	0.220588	unchanged	0.157415	0.311562	0.60234	unchanged	0.108903	0.4765	0.882606	unchanged	0.0855512	0.574672	0.846386	unchanged	0.181879	0.230232	0.884595	unchanged	-0.048512	0.744085	0.920538	unchanged	-0.0718639	0.629632	0.855105	unchanged
B9J08_000074	RTS1	-0.0718931	0.515603	0.755418	unchanged	0.0320672	0.770268	0.901915	unchanged	0.069666	0.527682	0.899385	unchanged	0.159784	0.159956	0.523998	unchanged	-0.10396	0.350553	0.8958	unchanged	0.0375988	0.731378	0.916791	unchanged	0.127717	0.254205	0.602712	unchanged
B9J08_000075	IMH3	0.210219	0.037988	0.219671	unchanged	0.124651	0.194715	0.480064	unchanged	-0.105095	0.269899	0.78554	unchanged	0.0490665	0.59978	0.859876	unchanged	0.0855673	0.365141	0.896101	unchanged	-0.229747	0.0253541	0.323577	unchanged	-0.075585	0.422144	0.730161	unchanged
B9J08_000076	SCP1	0.215142	0.249591	0.531568	unchanged	0.0833388	0.65013	0.842384	unchanged	-0.0391744	0.830388	0.98245	unchanged	-0.245527	0.195767	0.564225	unchanged	0.131804	0.470155	0.901279	unchanged	-0.122513	0.502915	0.805662	unchanged	-0.328866	0.0883646	0.39204	unchanged
B9J08_000077	MAK16	1.19513	0.00427086	0.0860343	unchanged	0.810032	0.0367527	0.22851	unchanged	0.207625	0.564775	0.916009	unchanged	0.721051	0.0582832	0.35122	unchanged	0.385097	0.27103	0.884595	unchanged	-0.602407	0.100896	0.458658	unchanged	-0.0889804	0.79579	0.924476	unchanged
B9J08_000078	RTA2	-0.0561855	0.593579	0.804305	unchanged	-0.100615	0.345954	0.631262	unchanged	-0.0801395	0.447852	0.872546	unchanged	-0.170929	0.11923	0.469326	unchanged	0.0444292	0.671932	0.924906	unchanged	0.0204753	0.844408	0.950165	unchanged	-0.0703139	0.504523	0.781416	unchanged
B9J08_000080	AVT1	0.0942121	0.469547	0.720355	unchanged	0.295899	0.0350052	0.222552	unchanged	0.169242	0.201445	0.728627	unchanged	0.399607	0.00694579	0.165806	unchanged	-0.201687	0.130407	0.881138	unchanged	-0.126657	0.327165	0.689481	unchanged	0.103708	0.417471	0.728028	unchanged
B9J08_000081	B9J08_000081	-0.281684	0.015306	0.147023	unchanged	-0.305978	0.00963777	0.142965	unchanged	-0.0646826	0.533516	0.899904	unchanged	-0.000619787	0.995202	0.999849	unchanged	0.0242932	0.814264	0.961427	unchanged	0.241295	0.0326919	0.341133	unchanged	0.305358	0.00968468	0.1512	unchanged
B9J08_000082	GSP1	0.00695379	0.916248	0.965226	unchanged	-0.104303	0.131331	0.399199	unchanged	-0.254026	0.00168953	0.210586	unchanged	-0.24208	0.00240798	0.11821	unchanged	0.111256	0.109472	0.880037	unchanged	-0.149724	0.0376246	0.343449	unchanged	-0.137777	0.0529264	0.320933	unchanged
B9J08_000083	RHB1	0.0622256	0.579545	0.795759	unchanged	0.0502876	0.654278	0.844866	unchanged	0.17769	0.125763	0.683047	unchanged	-0.144459	0.210338	0.581619	unchanged	0.0119381	0.914211	0.977376	unchanged	0.127403	0.25855	0.635216	unchanged	-0.194746	0.0965093	0.400415	unchanged
B9J08_000084	ATP14	0.215926	0.00396159	0.0836254	unchanged	0.23187	0.00240975	0.11158	unchanged	0.0550446	0.391537	0.848907	unchanged	-0.0125113	0.843534	0.952685	unchanged	-0.0159444	0.80135	0.960986	unchanged	-0.176826	0.0134339	0.2772	unchanged	-0.244382	0.00162896	0.0760573	unchanged
B9J08_000085	B9J08_000085	0.170734	0.438998	0.69944	unchanged	-0.0890766	0.688297	0.861931	unchanged	-0.0922439	0.675251	0.948078	unchanged	-0.19316	0.387639	0.738721	unchanged	0.25981	0.244625	0.884595	unchanged	-0.00316722	0.988453	0.995892	unchanged	-0.104083	0.637246	0.858634	unchanged
B9J08_000086	SHM2	0.023339	0.911971	0.963987	unchanged	0.0910173	0.667122	0.852173	unchanged	-0.00464659	0.982348	0.999973	unchanged	-0.0984814	0.641976	0.874753	unchanged	-0.0676783	0.744736	0.95088	unchanged	-0.0956639	0.643752	0.885283	unchanged	-0.189499	0.367998	0.693389	unchanged
B9J08_000087	CDC46	0.48383	0.00350391	0.0775349	unchanged	0.379297	0.0155287	0.173207	unchanged	-0.0752955	0.591784	0.918622	unchanged	0.0131842	0.924737	0.985154	unchanged	0.104534	0.45521	0.90059	unchanged	-0.454592	0.00524695	0.206366	unchanged	-0.366113	0.018369	0.202399	unchanged
B9J08_000088	PAC10	0.147466	0.148877	0.409469	unchanged	0.0814675	0.41263	0.686885	unchanged	0.136549	0.178649	0.711142	unchanged	-0.0378251	0.700599	0.900122	unchanged	0.065999	0.503887	0.907855	unchanged	0.0550817	0.575694	0.847167	unchanged	-0.119293	0.23582	0.587356	unchanged
B9J08_000089	DSC2	0.0220256	0.859235	0.944229	unchanged	-0.0195406	0.875304	0.953674	unchanged	-0.194066	0.135462	0.688887	unchanged	-0.179219	0.165132	0.530259	unchanged	0.0415662	0.736934	0.949769	unchanged	-0.174526	0.173861	0.553852	unchanged	-0.159678	0.210535	0.55979	unchanged
B9J08_000090	RPL18	0.24786	0.00971295	0.124136	unchanged	0.0663093	0.434199	0.704554	unchanged	-0.0484675	0.565459	0.916009	unchanged	-0.0763325	0.369779	0.727735	unchanged	0.181551	0.0452999	0.871025	unchanged	-0.114777	0.185539	0.563884	unchanged	-0.142642	0.105799	0.41576	unchanged
B9J08_000091	RPS19A	0.211998	0.0132539	0.139713	unchanged	0.139445	0.0825221	0.32517	unchanged	-0.0187493	0.804592	0.97495	unchanged	-0.0827706	0.284863	0.661509	unchanged	0.0725531	0.346043	0.894329	unchanged	-0.158194	0.0523298	0.374633	unchanged	-0.222215	0.0101438	0.153881	unchanged
B9J08_000092	DYN1	-0.0794738	0.312118	0.595226	unchanged	-0.151954	0.0654732	0.28833	unchanged	-0.033578	0.663841	0.942966	unchanged	-0.0686368	0.379731	0.733786	unchanged	0.0724803	0.355019	0.8958	unchanged	0.118376	0.140493	0.512143	unchanged	0.0833173	0.289561	0.637123	unchanged
B9J08_000093	SAL1	0.0678571	0.403614	0.672902	unchanged	0.0241076	0.764147	0.899626	unchanged	-0.00399538	0.960232	0.999425	unchanged	0.144253	0.0886513	0.41906	unchanged	0.0437495	0.586802	0.914531	unchanged	-0.028103	0.726022	0.914572	unchanged	0.120145	0.148931	0.483672	unchanged
B9J08_000094	PMS1	0.059426	0.696134	0.864718	unchanged	0.0194035	0.898705	0.961714	unchanged	0.232918	0.136719	0.690765	unchanged	0.340347	0.0364259	0.290498	unchanged	0.0400226	0.79038	0.959747	unchanged	0.213514	0.166146	0.542085	unchanged	0.320944	0.0449296	0.298879	unchanged
B9J08_000095	RHA1	-0.145723	0.0682906	0.278732	unchanged	-0.0986455	0.201811	0.487458	unchanged	0.0667114	0.37859	0.844729	unchanged	-0.0941648	0.221008	0.589686	unchanged	-0.0470772	0.532318	0.911429	unchanged	0.165357	0.0412009	0.347441	unchanged	0.00448074	0.952161	0.982605	unchanged
B9J08_000096	ECM22	-0.273922	0.0917038	0.319294	unchanged	-0.296016	0.0709802	0.300473	unchanged	-0.223216	0.161148	0.703873	unchanged	-0.20731	0.190629	0.558395	unchanged	0.0220944	0.885812	0.971332	unchanged	0.0728009	0.636821	0.879365	unchanged	0.0887062	0.565648	0.81981	unchanged
B9J08_000097	YNL092W	-0.243307	0.0608069	0.268886	unchanged	-0.303561	0.0238989	0.196588	unchanged	-0.0438043	0.716389	0.956093	unchanged	-0.100497	0.409754	0.75507	unchanged	0.0602541	0.621552	0.918653	unchanged	0.259756	0.0466055	0.362224	unchanged	0.203064	0.109712	0.422061	unchanged
B9J08_000098	VPS21	-0.216289	0.00637753	0.10134	unchanged	-0.145617	0.0481491	0.255209	unchanged	0.0550203	0.423793	0.863485	unchanged	0.148953	0.0429925	0.307143	unchanged	-0.0706723	0.309962	0.888263	unchanged	0.200637	0.00978482	0.262415	unchanged	0.29457	0.000644612	0.0486183	up
B9J08_000099	SAH1	0.0996887	0.245997	0.527879	unchanged	-0.0211521	0.800978	0.916579	unchanged	-0.0271963	0.745754	0.962234	unchanged	0.0370499	0.659058	0.884045	unchanged	0.120841	0.164055	0.884595	unchanged	-0.00604427	0.942379	0.983244	unchanged	0.058202	0.490131	0.773151	unchanged
B9J08_000100	PTP1	0.00766478	0.946613	0.976225	unchanged	-0.116191	0.32085	0.61079	unchanged	-0.0858791	0.457642	0.87376	unchanged	-0.0461549	0.687159	0.896874	unchanged	0.123856	0.289349	0.884595	unchanged	0.0303122	0.791148	0.932199	unchanged	0.0700365	0.542465	0.80716	unchanged
B9J08_000101	MRPL36	0.17187	0.361484	0.63865	unchanged	0.483861	0.0179478	0.180939	unchanged	0.173726	0.352792	0.839116	unchanged	0.159446	0.393053	0.742695	unchanged	-0.311991	0.098364	0.87398	unchanged	-0.310135	0.0977017	0.456136	unchanged	-0.324415	0.0849322	0.384947	unchanged
B9J08_000102	SSB1	0.130637	0.0528904	0.25361	unchanged	0.122324	0.0676204	0.29368	unchanged	-0.0548201	0.388606	0.848343	unchanged	0.0280453	0.655773	0.882403	unchanged	0.00831368	0.894502	0.972654	unchanged	-0.177144	0.0125887	0.276281	unchanged	-0.0942784	0.148652	0.483549	unchanged
B9J08_000103	RIO2	0.495861	0.0221442	0.177147	unchanged	0.324095	0.114378	0.37381	unchanged	0.0140295	0.94284	0.997165	unchanged	0.0933063	0.634485	0.871197	unchanged	0.171766	0.382549	0.897306	unchanged	-0.310066	0.127839	0.491566	unchanged	-0.230789	0.247142	0.597373	unchanged
B9J08_000104	B9J08_000104	0.229054	0.0133312	0.140212	unchanged	0.247704	0.00851779	0.137959	unchanged	0.105811	0.209951	0.732819	unchanged	0.131562	0.124493	0.480282	unchanged	-0.0186495	0.818053	0.961427	unchanged	-0.141893	0.0968384	0.452899	unchanged	-0.116141	0.166575	0.506824	unchanged
B9J08_000105	DCP2	-0.0135792	0.814968	0.926004	unchanged	0.0523503	0.373708	0.653562	unchanged	0.0830727	0.166733	0.707018	unchanged	0.0294436	0.612793	0.863193	unchanged	-0.0659295	0.266038	0.884595	unchanged	0.0307224	0.596941	0.858844	unchanged	-0.0229067	0.692745	0.88185	unchanged
B9J08_000106	B9J08_000106	0.195806	0.0598481	0.268379	unchanged	0.0642077	0.512085	0.757727	unchanged	0.0307705	0.751641	0.962305	unchanged	-0.0414783	0.670225	0.88882	unchanged	0.131598	0.188941	0.884595	unchanged	-0.0334373	0.73057	0.916441	unchanged	-0.105686	0.286057	0.635237	unchanged
B9J08_000107	RPS20	0.144732	0.0370396	0.216485	unchanged	0.00841979	0.894849	0.960303	unchanged	-0.0751754	0.249928	0.771837	unchanged	-0.1251	0.0660491	0.374757	unchanged	0.136312	0.0475833	0.871025	unchanged	-0.0835951	0.203345	0.582307	unchanged	-0.13352	0.0516719	0.31698	unchanged
B9J08_000108	PTC5	-0.132061	0.187575	0.458241	unchanged	-0.0624853	0.522157	0.764602	unchanged	0.0194935	0.840421	0.98245	unchanged	-0.0392122	0.686223	0.896493	unchanged	-0.0695754	0.476726	0.902118	unchanged	0.0819789	0.402894	0.739874	unchanged	0.0232731	0.810029	0.930838	unchanged
B9J08_000109	SKI2	-0.0919681	0.0852375	0.311824	unchanged	-0.00310032	0.950957	0.982237	unchanged	0.014464	0.774184	0.967211	unchanged	-0.0248509	0.623162	0.865862	unchanged	-0.0888678	0.0947364	0.87398	unchanged	0.0175643	0.727386	0.915429	unchanged	-0.0217506	0.66639	0.870481	unchanged
B9J08_000110	FTH1	0.113458	0.333713	0.619284	unchanged	0.147568	0.214205	0.500415	unchanged	0.174796	0.143963	0.700203	unchanged	0.177662	0.137882	0.497235	unchanged	-0.0341095	0.765623	0.954124	unchanged	0.0272285	0.810932	0.937711	unchanged	0.030094	0.791448	0.922867	unchanged
B9J08_000111	AFG2	0.127707	0.406895	0.676684	unchanged	0.014671	0.923211	0.972039	unchanged	-0.129329	0.401738	0.852678	unchanged	0.0379965	0.802609	0.938369	unchanged	0.113036	0.460692	0.90059	unchanged	-0.144	0.351049	0.707249	unchanged	0.0233255	0.877694	0.96086	unchanged
B9J08_000112	PEX19	0.129286	0.116446	0.359973	unchanged	0.101385	0.210357	0.498214	unchanged	0.141919	0.0874662	0.627451	unchanged	-0.0399007	0.612925	0.863193	unchanged	0.0279008	0.722415	0.946052	unchanged	0.0405341	0.606503	0.865568	unchanged	-0.141286	0.088528	0.39228	unchanged
B9J08_000113	UBC9	0.241738	0.00341576	0.0765046	unchanged	0.0450721	0.520416	0.763724	unchanged	-0.0131743	0.849696	0.982748	unchanged	-0.171615	0.0255293	0.266781	unchanged	0.196666	0.0121993	0.871025	unchanged	-0.0582464	0.406751	0.743345	unchanged	-0.216687	0.0070029	0.130726	unchanged
B9J08_000114	FBP26	0.157882	0.0930684	0.321744	unchanged	0.0961778	0.290518	0.581724	unchanged	0.182811	0.0555592	0.551985	unchanged	0.0758527	0.399962	0.746531	unchanged	0.0617043	0.490559	0.904972	unchanged	0.0866337	0.336623	0.697652	unchanged	-0.020325	0.818796	0.934495	unchanged
B9J08_000115	SSY5	0.00629563	0.9683	0.985675	unchanged	0.0326419	0.83693	0.936235	unchanged	0.179657	0.265658	0.783802	unchanged	0.0511168	0.746587	0.917629	unchanged	-0.0263462	0.867437	0.966839	unchanged	0.147015	0.356689	0.710888	unchanged	0.0184749	0.906478	0.971111	unchanged
B9J08_000116	PGA30	-0.153809	0.754418	0.893893	unchanged	0.16574	0.726088	0.88068	unchanged	-0.606557	0.248547	0.771837	unchanged	-0.297007	0.547861	0.834744	unchanged	-0.319549	0.498893	0.906106	unchanged	-0.772298	0.130658	0.496436	unchanged	-0.462748	0.331541	0.668953	unchanged
B9J08_000117	PGA31.1	0.15264	0.519029	0.757018	unchanged	0.0110585	0.96288	0.98835	unchanged	-0.280337	0.254201	0.776968	unchanged	-0.341055	0.171933	0.54004	unchanged	0.141582	0.544315	0.912433	unchanged	-0.291396	0.231263	0.606456	unchanged	-0.352114	0.154548	0.489707	unchanged
B9J08_000118	SYO1	0.373507	0.0474716	0.244904	unchanged	0.258779	0.154014	0.430677	unchanged	-0.02425	0.889544	0.990748	unchanged	0.196216	0.271387	0.646764	unchanged	0.114728	0.512152	0.909609	unchanged	-0.283029	0.120737	0.483716	unchanged	-0.062563	0.719192	0.891205	unchanged
B9J08_000119	B9J08_000119	0.202099	0.041144	0.227945	unchanged	0.13611	0.15183	0.427021	unchanged	0.142034	0.135339	0.688887	unchanged	0.103214	0.268373	0.644167	unchanged	0.0659888	0.471594	0.901279	unchanged	0.00592407	0.947914	0.984203	unchanged	-0.0328956	0.717483	0.890617	unchanged
B9J08_000120	TSR1	0.88074	7.14171e-05	0.0212466	up	0.585881	0.00228835	0.111401	unchanged	0.00521896	0.973878	0.999973	unchanged	-0.0282367	0.859484	0.957465	unchanged	0.29486	0.0764668	0.87398	unchanged	-0.580662	0.00234778	0.186638	unchanged	-0.614117	0.00155535	0.0744252	unchanged
B9J08_000121	REH1	-0.202433	0.0782332	0.301178	unchanged	-0.200009	0.0817983	0.323646	unchanged	0.0666021	0.537635	0.90018	unchanged	0.180112	0.10935	0.458413	unchanged	-0.00242391	0.982142	0.994644	unchanged	0.266611	0.0247415	0.32158	unchanged	0.380121	0.00301359	0.0923987	unchanged
B9J08_000122	APJ1	-0.970103	1.53553e-05	0.0118101	down	-0.854937	5.38462e-05	0.0812985	unchanged	-0.881526	3.8731e-05	0.071931	unchanged	-0.8709	4.33105e-05	0.0567883	unchanged	-0.115166	0.451317	0.90059	unchanged	-0.0265893	0.859924	0.954778	unchanged	-0.0159632	0.915527	0.9741	unchanged
B9J08_000123	VAC14	-0.227941	0.0746148	0.293796	unchanged	-0.0936759	0.440106	0.708164	unchanged	0.170538	0.168594	0.708355	unchanged	0.112134	0.355685	0.71605	unchanged	-0.134265	0.274285	0.884595	unchanged	0.264214	0.0413843	0.347441	unchanged	0.20581	0.101758	0.411091	unchanged
B9J08_000124	NOP4	0.0850808	0.545247	0.777162	unchanged	0.108352	0.443227	0.711688	unchanged	0.0811919	0.562425	0.915159	unchanged	-0.00338503	0.980632	0.996309	unchanged	-0.0232711	0.866968	0.966839	unchanged	-0.02716	0.844591	0.950165	unchanged	-0.111737	0.42606	0.731435	unchanged
B9J08_000127	ARH2	-0.109463	0.22539	0.502065	unchanged	-0.164468	0.0781357	0.317223	unchanged	-0.00222868	0.979696	0.999973	unchanged	-0.0715387	0.419992	0.762063	unchanged	0.0550047	0.533865	0.911429	unchanged	0.162239	0.0810363	0.430071	unchanged	0.0929294	0.298937	0.644967	unchanged
B9J08_000128	LIH1	0.178914	0.111312	0.353064	unchanged	0.267416	0.0236912	0.196333	unchanged	0.159525	0.150452	0.700747	unchanged	0.0211923	0.843001	0.952685	unchanged	-0.0885014	0.407393	0.90059	unchanged	-0.107891	0.313899	0.678947	unchanged	-0.246223	0.0328525	0.266624	unchanged
B9J08_000129	MDM35	-0.064626	0.55742	0.782845	unchanged	-0.0597667	0.587172	0.805819	unchanged	0.0211932	0.846307	0.98245	unchanged	0.0524707	0.632426	0.869708	unchanged	-0.00485924	0.964552	0.989856	unchanged	0.0809599	0.463016	0.77677	unchanged	0.112237	0.313279	0.655223	unchanged
B9J08_000130	ASK1	-0.00788839	0.93983	0.974026	unchanged	-0.0306635	0.769814	0.901915	unchanged	-0.0283821	0.785768	0.971176	unchanged	0.102021	0.335507	0.703185	unchanged	0.0227751	0.827111	0.961427	unchanged	0.00228145	0.98249	0.994051	unchanged	0.132684	0.214515	0.565375	unchanged
B9J08_000131	RGA2	-0.116685	0.0435771	0.234058	unchanged	-0.00254768	0.961897	0.98791	unchanged	-0.0591984	0.277579	0.792876	unchanged	-0.0131555	0.805164	0.938921	unchanged	-0.114137	0.0474813	0.871025	unchanged	-0.0566507	0.297386	0.666461	unchanged	-0.0106078	0.842109	0.943804	unchanged
B9J08_000132	ANP1	0.0926242	0.331931	0.617276	unchanged	0.0827736	0.38449	0.661753	unchanged	0.11187	0.244266	0.767817	unchanged	0.173425	0.0807236	0.405102	unchanged	0.00985061	0.916051	0.977376	unchanged	0.0290962	0.755507	0.924107	unchanged	0.0906516	0.339329	0.673857	unchanged
B9J08_000133	SMC2	0.0447583	0.710745	0.870521	unchanged	-0.00025865	0.998289	0.999782	unchanged	0.00603323	0.959939	0.999314	unchanged	0.0993974	0.413086	0.756886	unchanged	0.045017	0.708154	0.939466	unchanged	0.00629188	0.958071	0.988043	unchanged	0.0996561	0.410238	0.722164	unchanged
B9J08_000134	B9J08_000134	0.119227	0.383131	0.656573	unchanged	0.146456	0.287584	0.579606	unchanged	0.0581035	0.667144	0.945621	unchanged	-0.0832929	0.539542	0.832396	unchanged	-0.0272285	0.839474	0.961639	unchanged	-0.0883521	0.513907	0.810595	unchanged	-0.229749	0.104586	0.415105	unchanged
B9J08_000135	PRP18	0.158033	0.0971895	0.329536	unchanged	-0.0528016	0.563717	0.792519	unchanged	-0.0154102	0.864657	0.986207	unchanged	-0.177389	0.0670693	0.378013	unchanged	0.210834	0.0324061	0.871025	unchanged	0.0373915	0.679073	0.897885	unchanged	-0.124588	0.183079	0.526692	unchanged
B9J08_000136	RPL38	-0.204685	0.126463	0.375809	unchanged	-0.324213	0.02244	0.193124	unchanged	-0.443379	0.0035779	0.281077	unchanged	-0.619581	0.000258074	0.0636178	unchanged	0.119528	0.358062	0.895902	unchanged	-0.119166	0.359499	0.712215	unchanged	-0.295368	0.034693	0.27326	unchanged
B9J08_000137	B9J08_000137	0.111175	0.192605	0.464594	unchanged	-0.0470214	0.571784	0.798215	unchanged	-0.00824198	0.920483	0.993394	unchanged	-0.120532	0.160213	0.523998	unchanged	0.158196	0.071966	0.87398	unchanged	0.0387794	0.639689	0.880866	unchanged	-0.0735102	0.380174	0.70126	unchanged
B9J08_000138	B9J08_000138	0.144839	0.164025	0.427423	unchanged	0.0217265	0.829321	0.932702	unchanged	0.190009	0.0738095	0.603435	unchanged	0.24227	0.0272672	0.272927	unchanged	0.123113	0.229531	0.884595	unchanged	0.168283	0.10696	0.463303	unchanged	0.220544	0.0403957	0.287658	unchanged
B9J08_000139	MNN42	0.0231942	0.898939	0.959953	unchanged	0.25928	0.17003	0.449413	unchanged	0.0712999	0.696217	0.954452	unchanged	0.301812	0.11381	0.463796	unchanged	-0.236086	0.207334	0.884595	unchanged	-0.18798	0.30875	0.675411	unchanged	0.0425322	0.813945	0.932394	unchanged
B9J08_000140	COX13	-0.0477896	0.424451	0.688769	unchanged	-0.0226106	0.702826	0.868999	unchanged	-0.0185233	0.754354	0.962305	unchanged	-0.0656872	0.277258	0.654348	unchanged	-0.025179	0.671086	0.924906	unchanged	0.00408737	0.944843	0.983276	unchanged	-0.0430766	0.470378	0.760166	unchanged
B9J08_000141	CDC55	-0.0578622	0.302566	0.584945	unchanged	-0.0889475	0.122661	0.385703	unchanged	-0.0547786	0.327853	0.827314	unchanged	-0.131086	0.0298616	0.274495	unchanged	0.0310853	0.574043	0.913141	unchanged	0.0341689	0.536996	0.822874	unchanged	-0.0421387	0.448225	0.746345	unchanged
B9J08_000142	RPS26A	0.171904	0.0173314	0.155683	unchanged	0.148581	0.0349765	0.222552	unchanged	-0.0166109	0.797086	0.974828	unchanged	-0.0699958	0.288519	0.663383	unchanged	0.0233234	0.718387	0.943114	unchanged	-0.165192	0.0212408	0.316821	unchanged	-0.218577	0.00413394	0.104738	unchanged
B9J08_000143	COX4	-0.0970673	0.083835	0.309447	unchanged	-0.153653	0.0108424	0.152936	unchanged	-0.170019	0.00586483	0.326072	unchanged	-0.236698	0.000503015	0.0772748	unchanged	0.0565855	0.295437	0.885168	unchanged	-0.016366	0.757665	0.925478	unchanged	-0.0830448	0.133369	0.46256	unchanged
B9J08_000144	YPL113C	-0.121705	0.269068	0.552473	unchanged	-0.321377	0.00925618	0.140019	unchanged	-0.372598	0.00358894	0.281077	unchanged	-0.429586	0.0012733	0.101468	unchanged	0.199673	0.0807248	0.87398	unchanged	-0.0512207	0.636017	0.878804	unchanged	-0.108209	0.324463	0.660892	unchanged
B9J08_000145	SLA1	-0.136121	0.299205	0.582483	unchanged	-0.12643	0.333692	0.619896	unchanged	-0.0474957	0.711864	0.956093	unchanged	-0.0370725	0.772881	0.931835	unchanged	-0.00969191	0.939823	0.984353	unchanged	0.0789338	0.541117	0.823865	unchanged	0.0893571	0.489901	0.773151	unchanged
B9J08_000146	IME4	-0.322481	0.089397	0.315288	unchanged	-0.402277	0.0410042	0.23834	unchanged	-0.375473	0.0508211	0.533736	unchanged	-0.260998	0.155784	0.521925	unchanged	0.0797969	0.663569	0.924906	unchanged	0.0268042	0.882745	0.965897	unchanged	0.141279	0.43815	0.741426	unchanged
B9J08_000147	MPO1	-0.184443	0.11346	0.356143	unchanged	-0.0187217	0.865339	0.947509	unchanged	0.240835	0.0409614	0.495501	unchanged	0.0667384	0.543729	0.834558	unchanged	-0.165721	0.148809	0.883207	unchanged	0.259557	0.0285119	0.334095	unchanged	0.0854601	0.435837	0.740018	unchanged
B9J08_000148	STT3	0.0028091	0.972182	0.98805	unchanged	0.113099	0.175437	0.455716	unchanged	0.0224344	0.78083	0.969557	unchanged	0.101288	0.221576	0.590613	unchanged	-0.11029	0.185324	0.884595	unchanged	-0.0906643	0.270851	0.643396	unchanged	-0.0118104	0.883261	0.961436	unchanged
B9J08_000149	B9J08_000149	-0.243099	0.0831385	0.307998	unchanged	-0.194258	0.157748	0.43409	unchanged	-0.105181	0.430124	0.863775	unchanged	-0.216374	0.117927	0.467323	unchanged	-0.0488416	0.712723	0.941224	unchanged	0.0890767	0.50282	0.805662	unchanged	-0.0221164	0.866978	0.954884	unchanged
B9J08_000150	SHH3	0.0924804	0.130219	0.382573	unchanged	0.0248801	0.671452	0.855848	unchanged	-0.111883	0.072407	0.598346	unchanged	-0.0946221	0.12231	0.478081	unchanged	0.0676003	0.258886	0.884595	unchanged	-0.136763	0.0324958	0.341133	unchanged	-0.119502	0.0568322	0.330935	unchanged
B9J08_000151	B9J08_000151	-0.00751897	0.933351	0.970483	unchanged	-0.155185	0.102803	0.355919	unchanged	-0.124393	0.181331	0.711698	unchanged	-0.165881	0.0820862	0.406289	unchanged	0.147666	0.117371	0.881138	unchanged	0.0307918	0.732431	0.916831	unchanged	-0.0106964	0.905304	0.970746	unchanged
B9J08_000152	HAP42	-0.227466	0.310767	0.593843	unchanged	-0.66119	0.00924113	0.140019	unchanged	-0.307301	0.177615	0.711142	unchanged	-0.520983	0.0312456	0.278424	unchanged	0.433725	0.066616	0.871025	unchanged	0.353889	0.126345	0.490773	unchanged	0.140208	0.529486	0.79949	unchanged
B9J08_000153	HSK3	-0.296584	0.156694	0.418919	unchanged	-0.391243	0.0694326	0.297211	unchanged	0.0329909	0.869053	0.987828	unchanged	-0.0363964	0.855713	0.956049	unchanged	0.0946589	0.640866	0.920064	unchanged	0.424234	0.0503869	0.371346	unchanged	0.354847	0.0946496	0.399439	unchanged
B9J08_000154	CMC1	0.062034	0.343373	0.62543	unchanged	0.0594007	0.363712	0.647714	unchanged	0.183201	0.0119819	0.345424	unchanged	0.027759	0.667036	0.887448	unchanged	0.00263332	0.967303	0.990612	unchanged	0.1238	0.0703622	0.410884	unchanged	-0.0316417	0.623682	0.850909	unchanged
B9J08_000155	YCH1	0.0491471	0.60529	0.811957	unchanged	0.0285577	0.763437	0.899626	unchanged	0.0992828	0.302588	0.811707	unchanged	-0.105276	0.276848	0.653765	unchanged	0.0205893	0.827304	0.961427	unchanged	0.0707251	0.456757	0.772807	unchanged	-0.133833	0.171195	0.51243	unchanged
B9J08_000156	B9J08_000156	0.202752	0.0196184	0.167022	unchanged	0.218597	0.0131601	0.163355	unchanged	0.0967163	0.227664	0.755841	unchanged	-0.0124842	0.87283	0.96137	unchanged	-0.0158451	0.838753	0.961639	unchanged	-0.121881	0.133796	0.503146	unchanged	-0.231081	0.0094943	0.150371	unchanged
B9J08_000157	PCL1	0.0586106	0.703817	0.868559	unchanged	-0.106285	0.494413	0.746219	unchanged	-0.238739	0.137809	0.690765	unchanged	0.200747	0.20445	0.576834	unchanged	0.164896	0.293594	0.884595	unchanged	-0.132453	0.396268	0.736044	unchanged	0.307032	0.0615177	0.341991	unchanged
B9J08_000158	B9J08_000158	-0.680041	0.0300554	0.199685	unchanged	-0.55344	0.0672442	0.293235	unchanged	-0.64285	0.0352497	0.477656	unchanged	-0.207276	0.44261	0.775328	unchanged	-0.126601	0.673065	0.924906	unchanged	-0.08941	0.76057	0.926701	unchanged	0.346164	0.227981	0.576876	unchanged
B9J08_000159	MSB2	0.173292	0.40172	0.672128	unchanged	0.328284	0.124111	0.387756	unchanged	0.0214735	0.916117	0.993394	unchanged	0.0300924	0.882694	0.967364	unchanged	-0.154993	0.450396	0.90059	unchanged	-0.306811	0.147338	0.522315	unchanged	-0.298192	0.15818	0.494609	unchanged
B9J08_000160	B9J08_000160	0.0316203	0.664275	0.845944	unchanged	0.0535457	0.465472	0.730754	unchanged	0.076152	0.303231	0.81182	unchanged	-0.00217321	0.976088	0.994293	unchanged	-0.0219254	0.762436	0.954124	unchanged	0.0226063	0.754899	0.924107	unchanged	-0.0557189	0.446121	0.746098	unchanged
B9J08_000161	PRP39	-0.0411579	0.654344	0.840694	unchanged	-0.0365411	0.690946	0.862075	unchanged	-0.0713401	0.440597	0.868019	unchanged	-0.0258908	0.777223	0.931835	unchanged	-0.00461679	0.959722	0.98923	unchanged	-0.034799	0.703847	0.906888	unchanged	0.0106503	0.907065	0.971273	unchanged
B9J08_000162	RAD7	0.0626209	0.581135	0.796505	unchanged	0.0620454	0.584707	0.804911	unchanged	0.061166	0.589493	0.918622	unchanged	0.184937	0.117516	0.466492	unchanged	0.000575513	0.995922	0.997435	unchanged	-0.000879376	0.993763	0.997862	unchanged	0.122892	0.284826	0.634461	unchanged
B9J08_000163	THG1	0.0101665	0.944403	0.975931	unchanged	-0.0168539	0.90846	0.966154	unchanged	-0.0720404	0.621932	0.93008	unchanged	-0.0628495	0.666254	0.88744	unchanged	0.0270204	0.851559	0.965258	unchanged	-0.0551865	0.70199	0.906595	unchanged	-0.0459956	0.749233	0.902822	unchanged
B9J08_000164	CDR1	-0.0587499	0.334649	0.619574	unchanged	-0.120244	0.0606737	0.279027	unchanged	-0.122833	0.0559699	0.555035	unchanged	-0.151936	0.0220782	0.255907	unchanged	0.0614946	0.313357	0.889642	unchanged	-0.0025887	0.965473	0.989495	unchanged	-0.0316919	0.598116	0.837363	unchanged
B9J08_000165	RUB1	0.0439283	0.616707	0.819471	unchanged	-0.140177	0.126118	0.3908	unchanged	-0.0787377	0.374596	0.844729	unchanged	-0.112454	0.211652	0.583022	unchanged	0.184105	0.050578	0.871025	unchanged	0.0614394	0.485742	0.796784	unchanged	0.027723	0.751325	0.903476	unchanged
B9J08_000166	B9J08_000166	0.0255926	0.855664	0.942568	unchanged	-0.152306	0.29119	0.58227	unchanged	-0.199218	0.172571	0.709225	unchanged	0.00323075	0.981627	0.996703	unchanged	0.177899	0.219299	0.884595	unchanged	-0.0469118	0.739587	0.919256	unchanged	0.155537	0.278567	0.629105	unchanged
B9J08_000168	FRE9	0.73716	0.088365	0.315288	unchanged	0.242761	0.581061	0.802247	unchanged	0.580135	0.17219	0.709225	unchanged	0.16154	0.708603	0.903924	unchanged	0.494399	0.213433	0.884595	unchanged	0.337374	0.389201	0.734195	unchanged	-0.081221	0.841876	0.943804	unchanged
B9J08_000169	SRX1	-0.675769	0.130858	0.382573	unchanged	-1.00634	0.0361045	0.226924	unchanged	-0.106251	0.796109	0.974413	unchanged	0.743873	0.0779841	0.401543	unchanged	0.330575	0.469794	0.901279	unchanged	0.900093	0.054609	0.381764	unchanged	1.75022	0.000940823	0.0592894	unchanged
B9J08_000170	FTH1	-0.43475	0.0511651	0.250218	unchanged	-0.326517	0.129435	0.395169	unchanged	-0.286075	0.173609	0.709807	unchanged	0.337101	0.100681	0.439645	unchanged	-0.108233	0.60742	0.918087	unchanged	0.0404417	0.844128	0.950165	unchanged	0.663618	0.00434513	0.106247	unchanged
B9J08_000171	CRK1	0.291978	0.0719007	0.287979	unchanged	0.148255	0.341364	0.625814	unchanged	-0.00999076	0.947944	0.997331	unchanged	0.00459333	0.976042	0.994293	unchanged	0.143723	0.347236	0.894329	unchanged	-0.158245	0.304763	0.671054	unchanged	-0.143661	0.349755	0.681852	unchanged
B9J08_000172	ITR1	-0.316142	0.212239	0.487786	unchanged	-0.486517	0.0660975	0.290125	unchanged	-0.618209	0.0240072	0.421504	unchanged	-0.666521	0.0165311	0.232204	unchanged	0.170375	0.496457	0.906106	unchanged	-0.131692	0.599719	0.861736	unchanged	-0.180004	0.475813	0.763782	unchanged
B9J08_000173	CYT1	0.0417307	0.72903	0.879666	unchanged	0.139327	0.258158	0.546633	unchanged	-0.121687	0.32062	0.826257	unchanged	-0.0382286	0.750879	0.919546	unchanged	-0.0975959	0.422388	0.90059	unchanged	-0.261014	0.0448936	0.359131	unchanged	-0.177555	0.155415	0.490424	unchanged
B9J08_000174	CYS3	-0.0795545	0.232043	0.511017	unchanged	-0.0898642	0.180218	0.460653	unchanged	-0.327514	0.000170128	0.0860027	unchanged	-0.17277	0.0171753	0.232204	unchanged	0.0103097	0.873517	0.968696	unchanged	-0.23765	0.00236622	0.186638	unchanged	-0.0829058	0.213862	0.564495	unchanged
B9J08_000175	PMC1	0.143505	0.692452	0.863148	unchanged	0.990544	0.015427	0.17319	unchanged	0.4765	0.201798	0.728627	unchanged	0.937861	0.0203924	0.248185	unchanged	-0.847039	0.0326555	0.871025	unchanged	-0.514044	0.168798	0.543641	unchanged	-0.0526825	0.8833	0.961436	unchanged
B9J08_000176	B9J08_000176	0.076371	0.435632	0.696569	unchanged	-0.095159	0.336229	0.621858	unchanged	0.0136818	0.887536	0.990748	unchanged	-0.0491892	0.612961	0.863193	unchanged	0.17153	0.0932135	0.87398	unchanged	0.108841	0.270972	0.643396	unchanged	0.0459698	0.635702	0.858154	unchanged
B9J08_000177	DOA1	-0.168239	0.121509	0.367211	unchanged	-0.188324	0.0866886	0.33064	unchanged	0.0522828	0.614305	0.927171	unchanged	0.104683	0.319466	0.690755	unchanged	0.0200852	0.846529	0.963956	unchanged	0.240607	0.0332553	0.341133	unchanged	0.293007	0.0122908	0.166765	unchanged
B9J08_000178	POX18	-0.0569631	0.586144	0.799694	unchanged	-0.0517319	0.620709	0.824452	unchanged	-0.0438518	0.674209	0.947811	unchanged	-0.073426	0.484213	0.796425	unchanged	-0.00523119	0.959874	0.98923	unchanged	0.00788013	0.939551	0.982819	unchanged	-0.0216941	0.834764	0.941259	unchanged
B9J08_000179	RRT14	0.523394	0.050877	0.250168	unchanged	0.456449	0.0839583	0.327456	unchanged	-0.00684685	0.978206	0.999973	unchanged	0.162949	0.517053	0.819359	unchanged	0.066945	0.783987	0.958463	unchanged	-0.463296	0.0769716	0.425806	unchanged	-0.2935	0.243503	0.594329	unchanged
B9J08_000180	MET18	0.0252618	0.719632	0.875228	unchanged	0.0825871	0.251424	0.539414	unchanged	0.00828469	0.905985	0.993394	unchanged	0.0296696	0.673184	0.889879	unchanged	-0.0573253	0.418857	0.90059	unchanged	-0.0743024	0.298243	0.666924	unchanged	-0.0529175	0.454061	0.749767	unchanged
B9J08_000181	CAS4	-0.0255343	0.760102	0.895425	unchanged	-0.133587	0.127063	0.391948	unchanged	-0.030039	0.719178	0.956994	unchanged	-0.00359256	0.965597	0.99139	unchanged	0.108053	0.209226	0.884595	unchanged	0.103548	0.227	0.601589	unchanged	0.129995	0.135045	0.46547	unchanged
B9J08_000182	B9J08_000182	0.109599	0.371205	0.646959	unchanged	0.139406	0.259783	0.54899	unchanged	-0.084451	0.488232	0.885185	unchanged	0.0561024	0.64318	0.875058	unchanged	-0.0298069	0.804758	0.961427	unchanged	-0.223857	0.0802622	0.430071	unchanged	-0.0833032	0.492854	0.775332	unchanged
B9J08_000183	B9J08_000183	-0.0923163	0.284803	0.568862	unchanged	-0.150023	0.0931309	0.340736	unchanged	-0.125443	0.152865	0.700747	unchanged	-0.00109103	0.989659	0.999849	unchanged	0.0577071	0.497984	0.906106	unchanged	0.0245799	0.771	0.927921	unchanged	0.148932	0.0940005	0.398943	unchanged
B9J08_000184	BZZ1	-0.0943723	0.29833	0.581783	unchanged	-0.106191	0.244666	0.532175	unchanged	-0.0170614	0.847592	0.98245	unchanged	-0.177665	0.0618149	0.36098	unchanged	0.0118189	0.894172	0.972654	unchanged	0.0891298	0.323964	0.686246	unchanged	-0.071474	0.426393	0.731435	unchanged
B9J08_000185	RPS7A	0.218519	0.000661465	0.0437302	up	0.227811	0.000466642	0.0913884	unchanged	-0.0331289	0.515365	0.893422	unchanged	-0.0830189	0.117234	0.466063	unchanged	-0.00929173	0.854125	0.965318	unchanged	-0.26094	0.000139183	0.176671	unchanged	-0.31083	2.52828e-05	0.0152802	down
B9J08_000186	RKI1	0.00964135	0.899606	0.960031	unchanged	-0.0251837	0.742326	0.888302	unchanged	0.0432908	0.572936	0.9167	unchanged	0.131567	0.101713	0.441029	unchanged	0.0348251	0.649467	0.921567	unchanged	0.0684745	0.376364	0.72628	unchanged	0.156751	0.0556432	0.329909	unchanged
B9J08_000187	ARF3	0.11205	0.396236	0.668979	unchanged	0.0780229	0.552105	0.784956	unchanged	0.0721112	0.581746	0.9167	unchanged	-0.231208	0.0935871	0.429135	unchanged	0.034027	0.793739	0.959782	unchanged	-0.0059117	0.963695	0.988687	unchanged	-0.30923	0.0305029	0.260247	unchanged
B9J08_000188	PRP43	0.416963	0.0398688	0.225027	unchanged	0.257108	0.183288	0.464443	unchanged	-0.0506459	0.786492	0.971324	unchanged	0.139924	0.457898	0.782796	unchanged	0.159855	0.396473	0.90059	unchanged	-0.307754	0.115631	0.479514	unchanged	-0.117185	0.531774	0.800351	unchanged
B9J08_000189	ABC1	0.186385	0.15007	0.41134	unchanged	0.273969	0.0423215	0.240841	unchanged	0.0620587	0.619371	0.929265	unchanged	0.103205	0.412534	0.756548	unchanged	-0.0875843	0.484458	0.90246	unchanged	-0.21191	0.104902	0.463302	unchanged	-0.170763	0.183661	0.527349	unchanged
B9J08_000190	BRE4	-0.129188	0.344352	0.626059	unchanged	-0.00248236	0.98523	0.996394	unchanged	0.145195	0.287431	0.801294	unchanged	0.126068	0.353186	0.714286	unchanged	-0.126705	0.352262	0.8958	unchanged	0.147678	0.2785	0.648334	unchanged	0.12855	0.342962	0.675455	unchanged
B9J08_000192	RPA135	0.39831	0.114419	0.357406	unchanged	0.235503	0.335685	0.621789	unchanged	-0.240908	0.325715	0.827314	unchanged	0.122488	0.611702	0.863193	unchanged	0.162807	0.500574	0.90615	unchanged	-0.476412	0.0640696	0.399765	unchanged	-0.113015	0.638651	0.859507	unchanged
B9J08_000193	B9J08_000193	0.368611	0.0812853	0.30762	unchanged	0.10244	0.612312	0.821392	unchanged	-0.0520336	0.795978	0.974413	unchanged	0.0188548	0.924997	0.985154	unchanged	0.26617	0.191644	0.884595	unchanged	-0.154474	0.442864	0.76387	unchanged	-0.0835854	0.6744	0.874053	unchanged
B9J08_000194	MSL5	0.0245688	0.864375	0.947539	unchanged	-0.000789069	0.995638	0.998373	unchanged	-0.125012	0.391761	0.848907	unchanged	0.00739263	0.958763	0.989922	unchanged	0.0253579	0.859046	0.965318	unchanged	-0.124223	0.391242	0.734195	unchanged	0.0081817	0.95403	0.982605	unchanged
B9J08_000195	B9J08_000195	-0.0796552	0.485407	0.733087	unchanged	-0.0473261	0.676693	0.858402	unchanged	0.0414963	0.713865	0.956093	unchanged	0.12179	0.290816	0.665238	unchanged	-0.0323291	0.775145	0.955548	unchanged	0.0888224	0.436308	0.761548	unchanged	0.169116	0.149678	0.484719	unchanged
B9J08_000196	NUP82	0.0508023	0.450911	0.708518	unchanged	0.018202	0.785234	0.908326	unchanged	0.0910381	0.186107	0.713649	unchanged	0.182953	0.0145918	0.217658	unchanged	0.0326003	0.625698	0.918653	unchanged	0.0728361	0.283581	0.652933	unchanged	0.164751	0.0247233	0.23411	unchanged
B9J08_000197	B9J08_000197	0.301271	0.234237	0.514072	unchanged	0.19122	0.448149	0.717012	unchanged	0.0769741	0.756999	0.962305	unchanged	0.0647249	0.794684	0.935698	unchanged	0.110051	0.646127	0.921567	unchanged	-0.114246	0.636069	0.878804	unchanged	-0.126495	0.600764	0.838789	unchanged
B9J08_000198	SKI8	0.0489372	0.486332	0.733087	unchanged	-0.0859957	0.230727	0.514691	unchanged	-0.0147218	0.832619	0.98245	unchanged	0.0437826	0.532078	0.831174	unchanged	0.134933	0.0691959	0.871025	unchanged	0.0712739	0.314892	0.679068	unchanged	0.129778	0.0788077	0.376799	unchanged
B9J08_000199	CTF3	0.0511423	0.662969	0.845063	unchanged	-0.0431055	0.715012	0.876376	unchanged	0.084137	0.472639	0.879897	unchanged	-0.254163	0.046136	0.31941	unchanged	0.0942479	0.423233	0.90059	unchanged	0.127243	0.280636	0.649154	unchanged	-0.211057	0.0887282	0.392353	unchanged
B9J08_000200	NAM2	-0.00743255	0.920357	0.966564	unchanged	0.0216085	0.77163	0.9022	unchanged	-0.047596	0.524927	0.897437	unchanged	-0.0806235	0.288337	0.663249	unchanged	-0.029041	0.696458	0.93355	unchanged	-0.0692045	0.358741	0.711955	unchanged	-0.102232	0.183137	0.526692	unchanged
B9J08_000201	B9J08_000201	0.131719	0.212805	0.48804	unchanged	0.0383342	0.709591	0.87389	unchanged	0.0200628	0.84502	0.98245	unchanged	0.0494552	0.631055	0.868938	unchanged	0.093385	0.36936	0.896101	unchanged	-0.0182714	0.858477	0.953921	unchanged	0.011121	0.913509	0.97292	unchanged
B9J08_000202	B9J08_000202	0.218652	0.107762	0.350054	unchanged	0.34012	0.0182052	0.180939	unchanged	0.187401	0.161226	0.703873	unchanged	0.159021	0.230127	0.601706	unchanged	-0.121468	0.345715	0.894329	unchanged	-0.152718	0.238574	0.616111	unchanged	-0.181099	0.166945	0.507278	unchanged
B9J08_000203	RPS9B	0.138571	0.0910355	0.318001	unchanged	0.00690731	0.92902	0.974227	unchanged	-0.0729186	0.354926	0.839116	unchanged	-0.0801022	0.31113	0.685921	unchanged	0.131664	0.106545	0.87398	unchanged	-0.0798259	0.312706	0.677403	unchanged	-0.0870095	0.272864	0.624429	unchanged
B9J08_000204	COY1	-0.0754431	0.469658	0.720355	unchanged	-0.108721	0.302834	0.593151	unchanged	0.042968	0.677899	0.948388	unchanged	-0.00343968	0.973391	0.994293	unchanged	0.0332783	0.747716	0.951299	unchanged	0.151689	0.157037	0.53325	unchanged	0.105282	0.31653	0.65711	unchanged
B9J08_000205	NMD4	-0.178726	0.0234918	0.180409	unchanged	-0.186257	0.019213	0.18605	unchanged	-0.154148	0.0450176	0.508953	unchanged	-0.2017	0.0122949	0.210992	unchanged	0.00753103	0.915866	0.977376	unchanged	0.0321088	0.652662	0.890674	unchanged	-0.0154433	0.828183	0.938468	unchanged
B9J08_000206	SEC23	-0.128959	0.407221	0.676806	unchanged	-0.117776	0.448546	0.717217	unchanged	-0.171805	0.273298	0.789379	unchanged	0.0578626	0.704901	0.90197	unchanged	-0.0111832	0.941891	0.984353	unchanged	-0.0540288	0.724733	0.914269	unchanged	0.175638	0.260342	0.609219	unchanged
B9J08_000207	GUT1	0.471715	0.0385399	0.220922	unchanged	0.156186	0.46172	0.727637	unchanged	-0.087967	0.676602	0.948388	unchanged	-0.0389867	0.852763	0.954346	unchanged	0.31553	0.146122	0.883207	unchanged	-0.244153	0.255314	0.633002	unchanged	-0.195172	0.358285	0.68891	unchanged
B9J08_000208	PCP1	-0.0678003	0.287078	0.571138	unchanged	-0.0155472	0.803164	0.918024	unchanged	-0.0919826	0.155341	0.700747	unchanged	-0.169039	0.0156956	0.225255	unchanged	-0.0522531	0.407132	0.90059	unchanged	-0.0764354	0.231528	0.606456	unchanged	-0.153492	0.0253815	0.237204	unchanged
B9J08_000209	RPP1B	0.00389015	0.953436	0.979024	unchanged	-0.0918908	0.182754	0.464012	unchanged	-0.372782	6.566e-05	0.071931	unchanged	-0.226859	0.00399563	0.13884	unchanged	0.0957809	0.166028	0.884595	unchanged	-0.280891	0.000818989	0.186638	unchanged	-0.134968	0.0589553	0.336664	unchanged
B9J08_000210	NFS1	-0.0790933	0.867148	0.948143	unchanged	-0.979357	0.0564896	0.270665	unchanged	-0.670182	0.173601	0.709807	unchanged	-1.09498	0.0360281	0.290137	unchanged	0.900263	0.0761547	0.87398	unchanged	0.309175	0.518161	0.81395	unchanged	-0.115623	0.807772	0.929333	unchanged
B9J08_000211	B9J08_000211	-0.424352	0.0495378	0.247921	unchanged	-0.52315	0.0201693	0.189186	unchanged	-0.363824	0.0834473	0.619779	unchanged	-0.58607	0.010398	0.198863	unchanged	0.098798	0.630857	0.918653	unchanged	0.159326	0.437015	0.761591	unchanged	-0.0629206	0.759272	0.905672	unchanged
B9J08_000213	MGM1	-0.0873795	0.264085	0.546859	unchanged	-0.0379786	0.620621	0.824452	unchanged	0.0452017	0.556037	0.911131	unchanged	0.0500278	0.515213	0.817471	unchanged	-0.0494009	0.520745	0.910254	unchanged	0.0831802	0.285718	0.655536	unchanged	0.0880063	0.259816	0.608779	unchanged
B9J08_000214	NAN1	0.501444	0.0771771	0.299047	unchanged	0.380388	0.16973	0.449166	unchanged	-0.121307	0.65177	0.940412	unchanged	0.214377	0.4272	0.76767	unchanged	0.121056	0.648596	0.921567	unchanged	-0.501695	0.0766177	0.425018	unchanged	-0.166011	0.533913	0.801104	unchanged
B9J08_000215	B9J08_000215	0.411772	0.00223738	0.0654709	unchanged	0.360653	0.00555783	0.1359	unchanged	-0.0364748	0.743919	0.961224	unchanged	-0.0836812	0.45756	0.782572	unchanged	0.0511184	0.645945	0.921567	unchanged	-0.397128	0.00286155	0.186638	unchanged	-0.444335	0.00124886	0.0703923	unchanged
B9J08_000216	CPS1	0.0196942	0.810641	0.924596	unchanged	0.00240796	0.976615	0.994152	unchanged	0.0963003	0.252193	0.77422	unchanged	-0.0158898	0.846531	0.953349	unchanged	0.0172862	0.83316	0.961427	unchanged	0.0938924	0.263033	0.637707	unchanged	-0.0182978	0.82343	0.936591	unchanged
B9J08_000217	MRP7	0.076628	0.463277	0.716227	unchanged	0.00137632	0.989383	0.997017	unchanged	0.00750439	0.942133	0.997165	unchanged	-0.126854	0.23279	0.60426	unchanged	0.0752516	0.470934	0.901279	unchanged	0.00612807	0.952703	0.986222	unchanged	-0.12823	0.227774	0.576876	unchanged
B9J08_000220	SNG1	-0.339482	0.277797	0.560514	unchanged	-0.616707	0.0607652	0.279027	unchanged	-0.0760522	0.803375	0.97495	unchanged	-0.372748	0.235372	0.604793	unchanged	0.277225	0.372616	0.896101	unchanged	0.540655	0.0948349	0.449815	unchanged	0.243959	0.430818	0.734957	unchanged
B9J08_000221	RPN4	0.028294	0.816555	0.926716	unchanged	0.159591	0.203294	0.489935	unchanged	0.205918	0.105769	0.662956	unchanged	0.345062	0.0117795	0.208206	unchanged	-0.131297	0.287689	0.884595	unchanged	0.0463272	0.700025	0.90598	unchanged	0.185471	0.1374	0.469492	unchanged
B9J08_000222	PEL1	0.122358	0.179718	0.44804	unchanged	0.157502	0.0908741	0.338408	unchanged	0.0169642	0.84728	0.98245	unchanged	0.214622	0.0266888	0.269963	unchanged	-0.0351439	0.689477	0.930481	unchanged	-0.140537	0.125671	0.490773	unchanged	0.0571201	0.517131	0.790758	unchanged
B9J08_000223	B9J08_000223	0.154903	0.106578	0.348003	unchanged	0.043079	0.638941	0.83502	unchanged	0.0118274	0.896897	0.991037	unchanged	-0.0148639	0.870651	0.960514	unchanged	0.111824	0.231538	0.884595	unchanged	-0.0312516	0.731668	0.916831	unchanged	-0.0579429	0.527156	0.797886	unchanged
B9J08_000224	YCL002C	0.0116049	0.918457	0.965956	unchanged	-0.0258766	0.820253	0.926873	unchanged	0.0771489	0.496165	0.887054	unchanged	0.0655659	0.562102	0.839626	unchanged	0.0374815	0.739665	0.950023	unchanged	0.103025	0.363482	0.713263	unchanged	0.0914424	0.41841	0.728028	unchanged
B9J08_000225	SGF29	-0.0396686	0.61216	0.816405	unchanged	-0.0700613	0.375997	0.655851	unchanged	-0.0055355	0.943189	0.997165	unchanged	-0.221129	0.0122782	0.210992	unchanged	0.0303927	0.696694	0.933553	unchanged	0.0645258	0.411546	0.74486	unchanged	-0.151068	0.0687717	0.356271	unchanged
B9J08_000226	GBP2	0.0788049	0.160065	0.421826	unchanged	0.039409	0.469875	0.733197	unchanged	-0.128418	0.0302115	0.443611	unchanged	-0.10178	0.0762798	0.397352	unchanged	0.0393959	0.469817	0.901279	unchanged	-0.167827	0.00717283	0.236252	unchanged	-0.141189	0.0190279	0.203746	unchanged
B9J08_000227	B9J08_000227	-0.0352962	0.777953	0.908041	unchanged	-0.0339204	0.786705	0.908326	unchanged	0.0610624	0.624558	0.930582	unchanged	-0.0232015	0.852133	0.954346	unchanged	-0.00137583	0.991188	0.996551	unchanged	0.0949827	0.447771	0.76632	unchanged	0.0107189	0.931084	0.977968	unchanged
B9J08_000228	BUD3	-0.243004	0.0148579	0.144662	unchanged	-0.16364	0.0817052	0.323646	unchanged	0.00118084	0.989334	0.999973	unchanged	-0.13834	0.134221	0.493309	unchanged	-0.0793642	0.37754	0.897306	unchanged	0.164821	0.079084	0.429508	unchanged	0.0252999	0.775086	0.913019	unchanged
B9J08_000229	LEU2	-0.0571126	0.653117	0.840333	unchanged	0.0921646	0.47084	0.733667	unchanged	0.0162255	0.897948	0.991037	unchanged	-0.0988418	0.440024	0.773203	unchanged	-0.149277	0.249914	0.884595	unchanged	-0.075939	0.550501	0.83161	unchanged	-0.191006	0.14701	0.481894	unchanged
B9J08_000230	SPL1	-0.0427102	0.413801	0.680615	unchanged	0.0135834	0.792595	0.911978	unchanged	-0.077191	0.150577	0.700747	unchanged	-0.0685194	0.198266	0.567459	unchanged	-0.0562937	0.285546	0.884595	unchanged	-0.0907744	0.0953722	0.451164	unchanged	-0.0821028	0.127887	0.453538	unchanged
B9J08_000231	PET8	0.214533	0.0297766	0.19929	unchanged	0.0521424	0.566241	0.793775	unchanged	0.025708	0.775521	0.967211	unchanged	-0.0843167	0.357725	0.718021	unchanged	0.16239	0.0863682	0.87398	unchanged	-0.0264344	0.768101	0.927921	unchanged	-0.136459	0.144387	0.478568	unchanged
B9J08_000232	DCC1	0.247993	0.155068	0.41693	unchanged	0.336532	0.0607569	0.279027	unchanged	0.31428	0.0754546	0.60797	unchanged	0.261386	0.133089	0.490835	unchanged	-0.0885396	0.589193	0.915537	unchanged	-0.0222517	0.890471	0.969005	unchanged	-0.0751458	0.643857	0.862227	unchanged
B9J08_000233	RPL7	0.511501	0.0336128	0.210031	unchanged	0.368867	0.110886	0.370106	unchanged	-0.0983028	0.656743	0.940969	unchanged	0.154031	0.487801	0.79883	unchanged	0.142635	0.517986	0.910254	unchanged	-0.467169	0.0490332	0.369398	unchanged	-0.214836	0.335602	0.67149	unchanged
B9J08_000234	RFX1	-0.0378549	0.806363	0.924193	unchanged	-0.149587	0.342794	0.627871	unchanged	-0.121707	0.435089	0.86549	unchanged	0.257278	0.10917	0.458413	unchanged	0.111732	0.473069	0.902118	unchanged	0.02788	0.856443	0.953285	unchanged	0.406865	0.0173381	0.19731	unchanged
B9J08_000235	B9J08_000235	-0.155649	0.208791	0.484344	unchanged	-0.0617747	0.608153	0.818257	unchanged	-0.0169852	0.886556	0.990748	unchanged	0.116208	0.335474	0.703185	unchanged	-0.093874	0.438345	0.90059	unchanged	0.0447894	0.706612	0.908065	unchanged	0.177983	0.14814	0.483373	unchanged
B9J08_000236	SIS1	-0.441896	0.0625421	0.272123	unchanged	-0.850449	0.00179475	0.103661	unchanged	-0.781685	0.00323874	0.281077	unchanged	-0.79177	0.00295919	0.125765	unchanged	0.408553	0.0832434	0.87398	unchanged	0.0687644	0.757542	0.925478	unchanged	0.0586792	0.792063	0.922867	unchanged
B9J08_000237	GUP1	-0.0917393	0.3024	0.584945	unchanged	0.0408328	0.640243	0.836173	unchanged	-0.016665	0.847898	0.98245	unchanged	0.0721594	0.411346	0.755923	unchanged	-0.132572	0.143035	0.883207	unchanged	-0.0574979	0.509745	0.809043	unchanged	0.0313266	0.717481	0.890617	unchanged
B9J08_000238	HNT1	-0.288778	0.0606314	0.268776	unchanged	-0.487752	0.00415398	0.126178	unchanged	-0.169354	0.249435	0.771837	unchanged	-0.240507	0.110475	0.45975	unchanged	0.198975	0.181931	0.884595	unchanged	0.318398	0.0413944	0.347441	unchanged	0.247245	0.102625	0.411963	unchanged
B9J08_000239	SFT2	-0.137475	0.237568	0.518748	unchanged	0.0600457	0.596845	0.811112	unchanged	-0.028587	0.800003	0.97495	unchanged	-0.0161983	0.885734	0.968354	unchanged	-0.197521	0.0969991	0.87398	unchanged	-0.0886327	0.434877	0.761283	unchanged	-0.0762439	0.500379	0.779132	unchanged
B9J08_000240	ESC2	-0.236912	0.0903441	0.317418	unchanged	-0.234168	0.0939281	0.341667	unchanged	-0.249656	0.0755989	0.60797	unchanged	-0.196181	0.152914	0.517353	unchanged	-0.00274454	0.98345	0.995439	unchanged	-0.0154882	0.906705	0.973637	unchanged	0.0379871	0.773822	0.912333	unchanged
B9J08_000241	TFC6	-0.0384106	0.763266	0.896729	unchanged	-0.112679	0.384405	0.661753	unchanged	-0.0180377	0.887077	0.990748	unchanged	-0.0100732	0.936722	0.98611	unchanged	0.0742686	0.561874	0.912433	unchanged	0.0946416	0.460461	0.775155	unchanged	0.102606	0.424038	0.730851	unchanged
B9J08_000242	UBA4	0.0776539	0.438066	0.699009	unchanged	-0.0494544	0.620278	0.824452	unchanged	-0.0603337	0.545163	0.903974	unchanged	-0.00886605	0.928538	0.985668	unchanged	0.127108	0.211685	0.884595	unchanged	-0.0108793	0.912304	0.974408	unchanged	0.0405884	0.681535	0.878368	unchanged
B9J08_000243	ERP5	0.199298	0.00544526	0.0928642	unchanged	0.112001	0.0851019	0.32904	unchanged	0.100658	0.117737	0.677207	unchanged	0.0147623	0.81006	0.940562	unchanged	0.0872969	0.169684	0.884595	unchanged	-0.011343	0.853221	0.952511	unchanged	-0.0972383	0.129293	0.45669	unchanged
B9J08_000244	B9J08_000244	-0.0184572	0.853051	0.940904	unchanged	-0.0895178	0.378087	0.65757	unchanged	-0.137339	0.182643	0.713357	unchanged	-0.0166854	0.866277	0.96004	unchanged	0.0710606	0.478413	0.902118	unchanged	-0.0478216	0.631427	0.876756	unchanged	0.0728324	0.465294	0.758589	unchanged
B9J08_000245	B9J08_000245	0.596012	0.0211714	0.174958	unchanged	0.178004	0.449546	0.717746	unchanged	-0.0973178	0.677213	0.948388	unchanged	0.167817	0.474643	0.793724	unchanged	0.418008	0.0881531	0.87398	unchanged	-0.275322	0.248256	0.62669	unchanged	-0.0101866	0.96492	0.986724	unchanged
B9J08_000246	B9J08_000246	-0.239796	0.035462	0.213712	unchanged	-0.345627	0.00494108	0.132297	unchanged	-0.0904294	0.391137	0.848907	unchanged	-0.202222	0.0687527	0.381561	unchanged	0.105831	0.321925	0.891678	unchanged	0.255197	0.0265813	0.328779	unchanged	0.143405	0.184725	0.528702	unchanged
B9J08_000247	KEI1	0.133564	0.356444	0.634528	unchanged	0.00297802	0.98337	0.996394	unchanged	0.0136354	0.923743	0.993394	unchanged	0.0631285	0.658408	0.883653	unchanged	0.130586	0.365397	0.896101	unchanged	0.0106573	0.940162	0.982819	unchanged	0.0601505	0.672448	0.873783	unchanged
B9J08_000248	B9J08_000248	0.446967	0.0372005	0.216767	unchanged	0.245896	0.226687	0.511059	unchanged	0.114808	0.563503	0.916009	unchanged	0.193925	0.333728	0.701946	unchanged	0.201071	0.311045	0.888263	unchanged	-0.131088	0.505833	0.806171	unchanged	-0.0519714	0.789965	0.922027	unchanged
B9J08_000249	YIL067C	-0.148448	0.805423	0.923563	unchanged	0.916541	0.0957212	0.344302	unchanged	0.675132	0.213564	0.735896	unchanged	0.674752	0.213611	0.583874	unchanged	-1.06499	0.0543412	0.871025	unchanged	-0.24141	0.592702	0.855965	unchanged	-0.24179	0.591904	0.832365	unchanged
B9J08_000250	RTG3	-0.305735	0.0539923	0.256547	unchanged	-0.0803114	0.586657	0.805318	unchanged	-0.0760288	0.605344	0.923228	unchanged	-0.121074	0.414562	0.757932	unchanged	-0.225424	0.142103	0.883207	unchanged	0.0042826	0.976625	0.993697	unchanged	-0.0407627	0.780822	0.91645	unchanged
B9J08_000251	APE4	-0.0726099	0.425391	0.689041	unchanged	0.0386438	0.668562	0.853026	unchanged	-0.0442446	0.624216	0.930582	unchanged	-0.0541486	0.549732	0.835362	unchanged	-0.111254	0.228773	0.884595	unchanged	-0.0828883	0.363624	0.713263	unchanged	-0.0927924	0.311047	0.6532	unchanged
B9J08_000252	BIG1	-0.0264331	0.825132	0.929229	unchanged	0.148343	0.226949	0.511059	unchanged	0.121021	0.319012	0.824872	unchanged	0.212455	0.0914639	0.424898	unchanged	-0.174776	0.157924	0.884595	unchanged	-0.0273225	0.81803	0.941042	unchanged	0.0641119	0.590647	0.83211	unchanged
B9J08_000253	TDA3	-0.372355	0.000471771	0.0381562	down	-0.295143	0.00287072	0.116682	unchanged	-0.0792909	0.344857	0.834859	unchanged	-0.0672991	0.420441	0.762065	unchanged	-0.0772117	0.358031	0.895902	unchanged	0.215852	0.0191001	0.310884	unchanged	0.227844	0.014347	0.182489	unchanged
B9J08_000254	RPS17B	0.250951	0.00336924	0.0764503	unchanged	0.165386	0.035103	0.222552	unchanged	0.0153525	0.831003	0.98245	unchanged	-0.0202639	0.778323	0.931835	unchanged	0.0855652	0.246079	0.884595	unchanged	-0.150034	0.0525677	0.374834	unchanged	-0.18565	0.0203215	0.208471	unchanged
B9J08_000255	ADA2	0.0429207	0.697695	0.865442	unchanged	-0.0472547	0.670157	0.854514	unchanged	-0.0190655	0.862514	0.985898	unchanged	-0.114208	0.309817	0.684508	unchanged	0.0901754	0.417747	0.90059	unchanged	0.0281892	0.797506	0.933919	unchanged	-0.0669531	0.5453	0.80823	unchanged
B9J08_000256	B9J08_000256	0.00197828	0.980109	0.992152	unchanged	0.0719467	0.371853	0.651381	unchanged	-0.0960552	0.238548	0.766763	unchanged	-0.0843579	0.29767	0.671168	unchanged	-0.0699685	0.384065	0.897536	unchanged	-0.168002	0.0493527	0.369398	unchanged	-0.156305	0.0649124	0.349656	unchanged
B9J08_000257	UTP6	0.530105	0.0153852	0.147023	unchanged	0.282668	0.162727	0.439587	unchanged	-0.0725968	0.71083	0.956093	unchanged	0.199964	0.313637	0.686639	unchanged	0.247438	0.213393	0.884595	unchanged	-0.355264	0.0843482	0.43856	unchanged	-0.0827037	0.669737	0.872826	unchanged
B9J08_000258	CTR2	0.0241375	0.734048	0.881215	unchanged	0.168208	0.0302205	0.210277	unchanged	0.315751	0.000477906	0.116327	unchanged	0.125822	0.0913054	0.424796	unchanged	-0.144071	0.0562652	0.871025	unchanged	0.147543	0.0493553	0.369398	unchanged	-0.0423861	0.546604	0.808351	unchanged
B9J08_000259	RCF2	0.153874	0.0641112	0.274085	unchanged	-0.0338387	0.664932	0.850827	unchanged	0.129487	0.112294	0.674939	unchanged	-0.0734694	0.352657	0.714286	unchanged	0.187713	0.0279428	0.871025	unchanged	0.163326	0.050683	0.371854	unchanged	-0.0396306	0.611469	0.844567	unchanged
B9J08_000260	GCD6	0.187263	0.130867	0.382573	unchanged	0.0258412	0.827906	0.932003	unchanged	-0.108797	0.367029	0.843604	unchanged	0.00534849	0.964017	0.991361	unchanged	0.161422	0.187099	0.884595	unchanged	-0.134638	0.267149	0.641497	unchanged	-0.0204927	0.862544	0.951694	unchanged
B9J08_000261	ERG1	-0.31997	0.000126114	0.024916	down	-0.179265	0.0103097	0.150023	unchanged	0.0869357	0.170397	0.709225	unchanged	0.185358	0.00835553	0.178975	unchanged	-0.140705	0.0354009	0.871025	unchanged	0.266201	0.000628093	0.186638	unchanged	0.364623	3.47175e-05	0.0152802	up
B9J08_000262	VCX1	-0.046049	0.698681	0.865735	unchanged	0.22579	0.0735846	0.306889	unchanged	0.0624325	0.600081	0.921812	unchanged	0.144516	0.235096	0.604793	unchanged	-0.271839	0.0354316	0.871025	unchanged	-0.163358	0.181901	0.560138	unchanged	-0.0812742	0.495371	0.77691	unchanged
B9J08_000263	PCL2	0.0764362	0.760826	0.895425	unchanged	0.142447	0.572129	0.798267	unchanged	-0.143697	0.569177	0.916009	unchanged	0.0517597	0.8364	0.951949	unchanged	-0.0660104	0.791852	0.959782	unchanged	-0.286144	0.264114	0.637948	unchanged	-0.0906869	0.717035	0.890617	unchanged
B9J08_000264	TCP1	0.00729132	0.927282	0.968707	unchanged	0.0219902	0.783417	0.907868	unchanged	-0.0279831	0.726653	0.957456	unchanged	0.00168571	0.983156	0.997293	unchanged	-0.0146989	0.854011	0.965318	unchanged	-0.0499733	0.534286	0.821863	unchanged	-0.0203045	0.799396	0.926319	unchanged
B9J08_000266	GPA1	0.0654805	0.898339	0.959953	unchanged	0.296389	0.564238	0.792707	unchanged	0.133477	0.793983	0.973838	unchanged	1.23502	0.027643	0.273488	unchanged	-0.230908	0.650463	0.921567	unchanged	-0.162912	0.747746	0.922269	unchanged	0.938628	0.0786462	0.3767	unchanged
B9J08_000267	SAY1	-0.470809	0.013588	0.14068	unchanged	-0.365514	0.0452444	0.246907	unchanged	0.114742	0.495054	0.887054	unchanged	-0.0682783	0.683669	0.894036	unchanged	-0.105295	0.537195	0.911784	unchanged	0.480256	0.0116427	0.270488	unchanged	0.297236	0.0936798	0.398456	unchanged
B9J08_000268	GCF1	0.0755667	0.319084	0.604206	unchanged	0.0425249	0.570074	0.796907	unchanged	0.0390366	0.601622	0.921877	unchanged	-0.0646547	0.391551	0.742477	unchanged	0.0330419	0.657999	0.923033	unchanged	-0.00348824	0.962578	0.988508	unchanged	-0.10718	0.165071	0.504827	unchanged
B9J08_000269	CDC42	0.361971	0.0302788	0.200583	unchanged	0.315098	0.0543687	0.266372	unchanged	0.110393	0.472614	0.879897	unchanged	0.00732452	0.961633	0.990237	unchanged	0.0468731	0.757676	0.953348	unchanged	-0.204705	0.191957	0.570735	unchanged	-0.307773	0.0589712	0.336664	unchanged
B9J08_000270	UPC2	-0.26279	0.0321693	0.20614	unchanged	-0.0774159	0.492788	0.745615	unchanged	-0.0209578	0.851242	0.983358	unchanged	0.013759	0.901958	0.974574	unchanged	-0.185375	0.114652	0.881138	unchanged	0.0564581	0.614725	0.868176	unchanged	0.0911748	0.419818	0.728255	unchanged
B9J08_000271	MRPL23	-0.00114348	0.987825	0.996841	unchanged	-0.0236341	0.753047	0.893545	unchanged	-0.0417354	0.579542	0.9167	unchanged	-0.0743943	0.329446	0.700076	unchanged	0.0224906	0.764207	0.954124	unchanged	-0.0181014	0.808976	0.936701	unchanged	-0.0507603	0.501138	0.779435	unchanged
B9J08_000272	APS3	0.160794	0.333468	0.619284	unchanged	-0.172852	0.307565	0.598261	unchanged	0.0205359	0.899959	0.991716	unchanged	0.0741659	0.650102	0.879686	unchanged	0.333646	0.0574024	0.871025	unchanged	0.193388	0.249122	0.627142	unchanged	0.247018	0.146101	0.480077	unchanged
B9J08_000273	BNA5	0.0987429	0.0886022	0.315288	unchanged	0.0149429	0.785567	0.908326	unchanged	-0.00783589	0.886285	0.990748	unchanged	-0.0588224	0.293285	0.66718	unchanged	0.0838001	0.141816	0.883207	unchanged	-0.0227788	0.677991	0.897785	unchanged	-0.0737652	0.191968	0.537922	unchanged
B9J08_000274	ENO1	-0.400432	0.00758162	0.10893	unchanged	-0.442795	0.00397707	0.12524	unchanged	-0.0988568	0.451095	0.87376	unchanged	-0.0242894	0.851585	0.954346	unchanged	0.0423622	0.744592	0.95088	unchanged	0.343938	0.0178816	0.306911	unchanged	0.418505	0.0057536	0.117054	unchanged
B9J08_000275	PRE5	-0.0934869	0.107931	0.350073	unchanged	-0.132633	0.0291058	0.205456	unchanged	-0.11757	0.0487774	0.524504	unchanged	-0.112115	0.0586279	0.352024	unchanged	0.0391463	0.483025	0.90246	unchanged	0.0150634	0.785459	0.932168	unchanged	0.0205184	0.7111	0.88834	unchanged
B9J08_000276	SSQ1	-0.123748	0.245575	0.527879	unchanged	-0.141468	0.18789	0.471469	unchanged	0.0181457	0.861131	0.985898	unchanged	0.0510068	0.624198	0.866627	unchanged	0.0177198	0.864527	0.965896	unchanged	0.159614	0.140084	0.512085	unchanged	0.192475	0.0803275	0.379142	unchanged
B9J08_000277	SPF1	-0.114291	0.403232	0.672902	unchanged	-0.128608	0.349319	0.634964	unchanged	0.0371574	0.782006	0.970036	unchanged	-0.0960797	0.478953	0.795637	unchanged	0.0143173	0.91543	0.977376	unchanged	0.165766	0.229099	0.603456	unchanged	0.0325285	0.808828	0.929991	unchanged
B9J08_000278	TAN1	0.212607	0.018331	0.161186	unchanged	0.196987	0.0268546	0.204218	unchanged	0.00754108	0.925607	0.993394	unchanged	-0.11875	0.15788	0.522549	unchanged	0.0156198	0.845639	0.963866	unchanged	-0.189446	0.0313215	0.341133	unchanged	-0.315737	0.00143059	0.0722418	unchanged
B9J08_000279	B9J08_000279	0.157921	0.151914	0.41309	unchanged	0.0370861	0.727612	0.880932	unchanged	0.125078	0.248828	0.771837	unchanged	0.0215436	0.838832	0.952307	unchanged	0.120834	0.263339	0.884595	unchanged	0.0879918	0.409288	0.743547	unchanged	-0.0155426	0.882806	0.961436	unchanged
B9J08_000280	B9J08_000280	0.131463	0.431617	0.693411	unchanged	0.205204	0.226982	0.511059	unchanged	0.225951	0.18395	0.713357	unchanged	0.0881073	0.594903	0.859607	unchanged	-0.0737409	0.65302	0.921567	unchanged	0.0207475	0.898431	0.971351	unchanged	-0.117096	0.476866	0.763802	unchanged
B9J08_000281	UME1	0.202944	0.00644633	0.10153	unchanged	0.163521	0.0217875	0.192977	unchanged	0.146333	0.0363462	0.48549	unchanged	0.183448	0.0117176	0.208206	unchanged	0.0394226	0.540474	0.912433	unchanged	-0.0171888	0.788233	0.932199	unchanged	0.0199262	0.755535	0.904262	unchanged
B9J08_000282	SPP1	0.0976128	0.31438	0.596987	unchanged	-0.00283649	0.976307	0.994152	unchanged	0.244274	0.0203012	0.401268	unchanged	0.0675582	0.480609	0.795637	unchanged	0.100449	0.298874	0.887179	unchanged	0.24711	0.0186817	0.310729	unchanged	0.0703947	0.460655	0.754554	unchanged
B9J08_000283	B9J08_000283	0.190163	0.0184585	0.162041	unchanged	0.149716	0.0542628	0.266314	unchanged	0.124652	0.101418	0.655673	unchanged	0.214204	0.00948154	0.191782	unchanged	0.0404477	0.576574	0.913299	unchanged	-0.0250634	0.728218	0.915889	unchanged	0.0644885	0.376893	0.70069	unchanged
B9J08_000284	DIT1	0.1938	0.264533	0.547363	unchanged	0.374155	0.0412667	0.23834	unchanged	0.200408	0.24726	0.771837	unchanged	0.0122268	0.942602	0.987305	unchanged	-0.180355	0.288781	0.884595	unchanged	-0.173746	0.303873	0.670246	unchanged	-0.361928	0.0448635	0.298811	unchanged
B9J08_000285	CMK1	-0.335948	0.00529571	0.092373	unchanged	-0.434079	0.000826395	0.0941025	unchanged	-0.193378	0.0768685	0.60797	unchanged	-0.29069	0.0125843	0.212083	unchanged	0.0981307	0.349175	0.8958	unchanged	0.2407	0.0326934	0.341133	unchanged	0.143388	0.178792	0.522328	unchanged
B9J08_000286	MAK21	0.359042	0.134458	0.387652	unchanged	0.2672	0.256563	0.545196	unchanged	-0.122871	0.59513	0.91926	unchanged	0.213153	0.360632	0.720592	unchanged	0.0918426	0.688736	0.930323	unchanged	-0.39007	0.106157	0.463302	unchanged	-0.0540465	0.813245	0.932365	unchanged
B9J08_000287	RAS2	-0.428804	0.113595	0.356149	unchanged	-0.513988	0.0633832	0.284507	unchanged	-0.361349	0.175471	0.71081	unchanged	0.332785	0.206946	0.580207	unchanged	0.0851838	0.742639	0.95088	unchanged	0.152638	0.557186	0.834844	unchanged	0.846772	0.00509695	0.114076	unchanged
B9J08_000288	PKC1	-0.253566	0.0012899	0.0566184	unchanged	-0.115474	0.0868756	0.330646	unchanged	-0.022062	0.729261	0.957456	unchanged	-0.00335176	0.957964	0.989878	unchanged	-0.138092	0.0451801	0.871025	unchanged	0.093412	0.157635	0.533347	unchanged	0.112122	0.0949427	0.399439	unchanged
B9J08_000289	B9J08_000289	-0.176571	0.230187	0.508796	unchanged	-0.0746538	0.603266	0.815574	unchanged	-0.207962	0.160958	0.703873	unchanged	-0.107572	0.455146	0.781382	unchanged	-0.101917	0.479672	0.902118	unchanged	-0.133308	0.357335	0.71135	unchanged	-0.0329178	0.817117	0.933914	unchanged
B9J08_000290	HSL1	0.158528	0.188044	0.458759	unchanged	0.0894311	0.447708	0.716521	unchanged	-0.0929683	0.430375	0.863775	unchanged	-0.109676	0.354505	0.71475	unchanged	0.0690971	0.554885	0.912433	unchanged	-0.182399	0.133493	0.503065	unchanged	-0.199107	0.104154	0.414269	unchanged
B9J08_000291	YPK1	-0.0229508	0.792232	0.916483	unchanged	0.0894772	0.313085	0.60234	unchanged	0.0292075	0.737285	0.95972	unchanged	0.00684479	0.93722	0.98611	unchanged	-0.112428	0.209188	0.884595	unchanged	-0.0602697	0.490882	0.799866	unchanged	-0.0826324	0.348751	0.681799	unchanged
B9J08_000292	TIF35	-0.220082	0.112689	0.355283	unchanged	-0.0295734	0.822447	0.928502	unchanged	0.156728	0.243472	0.767817	unchanged	0.206831	0.130393	0.488205	unchanged	-0.190509	0.16364	0.884595	unchanged	0.186301	0.168843	0.543641	unchanged	0.236404	0.086942	0.390892	unchanged
B9J08_000293	MRPL28	0.175963	0.199709	0.473176	unchanged	-0.0247388	0.852576	0.941444	unchanged	0.0619668	0.642301	0.93567	unchanged	-0.0623593	0.640349	0.873847	unchanged	0.200702	0.146913	0.883207	unchanged	0.0867056	0.51708	0.813388	unchanged	-0.0376205	0.777297	0.914618	unchanged
B9J08_000294	EAF6	0.107616	0.414305	0.680762	unchanged	0.0322498	0.805056	0.918664	unchanged	0.249631	0.0705589	0.59316	unchanged	0.137951	0.29738	0.670796	unchanged	0.0753664	0.563181	0.912433	unchanged	0.217381	0.10863	0.465675	unchanged	0.105701	0.418494	0.728028	unchanged
B9J08_000295	B9J08_000295	-0.00953654	0.918838	0.966106	unchanged	-0.0365356	0.697327	0.866199	unchanged	-0.0610081	0.517451	0.894978	unchanged	-0.0478546	0.610337	0.863046	unchanged	0.026999	0.772896	0.955402	unchanged	-0.0244725	0.793416	0.933183	unchanged	-0.0113191	0.903438	0.969715	unchanged
B9J08_000296	SEC15	-0.0885016	0.217928	0.494082	unchanged	-0.068066	0.337753	0.622974	unchanged	-0.0238385	0.732801	0.958746	unchanged	-0.0964566	0.181289	0.549436	unchanged	-0.0204355	0.769755	0.954807	unchanged	0.0442276	0.528482	0.82009	unchanged	-0.0283906	0.684492	0.87883	unchanged
B9J08_000297	CTF4	-0.0523803	0.728398	0.879497	unchanged	-0.352356	0.035118	0.222552	unchanged	-0.00785401	0.958043	0.9987	unchanged	-0.172941	0.261498	0.633057	unchanged	0.299975	0.0650215	0.871025	unchanged	0.344502	0.0362188	0.343449	unchanged	0.179415	0.249466	0.598939	unchanged
B9J08_000298	DAL3	-0.263595	0.0178875	0.158852	unchanged	-0.229574	0.034794	0.222552	unchanged	0.0978992	0.327665	0.827314	unchanged	-0.0749762	0.451632	0.780306	unchanged	-0.0340208	0.733626	0.948434	unchanged	0.327473	0.004656	0.206366	unchanged	0.154598	0.134005	0.463565	unchanged
B9J08_000299	FZO1	-0.233095	0.00938432	0.121889	unchanged	-0.143964	0.083102	0.326494	unchanged	-0.00681659	0.93047	0.994631	unchanged	-0.0255916	0.743681	0.916855	unchanged	-0.0891305	0.266634	0.884595	unchanged	0.137148	0.0962626	0.451785	unchanged	0.118373	0.145833	0.479691	unchanged
B9J08_000300	FZO1	-0.211094	0.0245555	0.182125	unchanged	-0.148755	0.0968753	0.345615	unchanged	0.070737	0.409393	0.857854	unchanged	0.0480459	0.572562	0.845046	unchanged	-0.0623382	0.467276	0.900986	unchanged	0.219492	0.0198978	0.31339	unchanged	0.196801	0.0334681	0.268698	unchanged
B9J08_000301	B9J08_000301	-0.209776	0.200264	0.473891	unchanged	-0.0220258	0.889239	0.95793	unchanged	0.0250865	0.873417	0.988164	unchanged	0.0093447	0.952667	0.989052	unchanged	-0.18775	0.247175	0.884595	unchanged	0.0471123	0.764264	0.927762	unchanged	0.0313705	0.841611	0.943804	unchanged
B9J08_000302	B9J08_000302	0.202236	0.0893253	0.315288	unchanged	0.0766437	0.500368	0.751312	unchanged	0.122164	0.287659	0.801294	unchanged	-0.00944959	0.933092	0.98611	unchanged	0.125592	0.273409	0.884595	unchanged	0.0455201	0.685255	0.899618	unchanged	-0.0860933	0.447569	0.746254	unchanged
B9J08_000303	UBX3	-0.0412012	0.579727	0.795759	unchanged	-0.175009	0.0312339	0.212906	unchanged	-0.0444372	0.55025	0.908319	unchanged	-0.114146	0.138911	0.499327	unchanged	0.133807	0.0876294	0.87398	unchanged	0.130571	0.0943968	0.448134	unchanged	0.0608626	0.416282	0.727305	unchanged
B9J08_000306	RAM1	-0.0457939	0.623602	0.824337	unchanged	-0.0625752	0.504497	0.753279	unchanged	0.0268455	0.772421	0.96688	unchanged	-0.0370218	0.690592	0.89782	unchanged	0.0167814	0.856529	0.965318	unchanged	0.0894207	0.342426	0.700684	unchanged	0.0255534	0.782904	0.917787	unchanged
B9J08_000307	PTP2	-0.323038	0.0296898	0.199234	unchanged	-0.160092	0.248296	0.535309	unchanged	-0.107635	0.430737	0.863775	unchanged	0.0811829	0.549992	0.835398	unchanged	-0.162945	0.240637	0.884595	unchanged	0.052457	0.698351	0.905167	unchanged	0.241275	0.0908907	0.394242	unchanged
B9J08_000308	PET191	-0.211752	0.21555	0.490969	unchanged	-0.0124127	0.939916	0.978344	unchanged	0.085271	0.601911	0.921877	unchanged	0.0750018	0.64614	0.87708	unchanged	-0.199339	0.238674	0.884595	unchanged	0.0976837	0.547636	0.829189	unchanged	0.0874145	0.590196	0.83211	unchanged
B9J08_000309	B9J08_000309	-0.0415789	0.558132	0.783116	unchanged	-0.0693724	0.334581	0.620254	unchanged	0.0424682	0.548771	0.906996	unchanged	0.0345683	0.624661	0.866629	unchanged	0.0277935	0.693996	0.932977	unchanged	0.111841	0.12805	0.491566	unchanged	0.103941	0.154825	0.489714	unchanged
B9J08_000310	ASM4	0.138731	0.110757	0.352619	unchanged	0.0895072	0.290375	0.581724	unchanged	0.137176	0.114084	0.675797	unchanged	0.0858194	0.30903	0.684508	unchanged	0.0492243	0.553624	0.912433	unchanged	0.0476687	0.565644	0.842069	unchanged	-0.00368774	0.964333	0.986724	unchanged
B9J08_000311	RRP42	0.284642	0.113768	0.356481	unchanged	0.166396	0.341006	0.625814	unchanged	0.0764778	0.656833	0.940969	unchanged	0.155712	0.370592	0.728265	unchanged	0.118246	0.491584	0.904972	unchanged	-0.0899181	0.599916	0.861736	unchanged	-0.0106841	0.949964	0.982605	unchanged
B9J08_000312	TRM3	0.0801668	0.314331	0.596987	unchanged	0.0995739	0.216102	0.50224	unchanged	0.0167132	0.830674	0.98245	unchanged	0.0408082	0.603046	0.860919	unchanged	-0.0194071	0.803666	0.961427	unchanged	-0.0828607	0.297852	0.666924	unchanged	-0.0587657	0.455557	0.750079	unchanged
B9J08_000313	HRQ2	-0.278742	0.067762	0.278607	unchanged	-0.101846	0.477836	0.737587	unchanged	0.0752792	0.593827	0.918622	unchanged	0.0359477	0.798281	0.937546	unchanged	-0.176896	0.227576	0.884595	unchanged	0.177125	0.21925	0.596415	unchanged	0.137794	0.334076	0.670783	unchanged
B9J08_000314	UBC6	-0.200819	0.0860476	0.313246	unchanged	-0.0404116	0.714437	0.876112	unchanged	0.11118	0.319447	0.825199	unchanged	0.172529	0.131575	0.489295	unchanged	-0.160407	0.161164	0.884595	unchanged	0.151592	0.180568	0.559641	unchanged	0.21294	0.067875	0.355995	unchanged
B9J08_000315	CSG2	-0.157111	0.120038	0.365645	unchanged	-0.0700698	0.471574	0.733879	unchanged	0.161486	0.109943	0.674939	unchanged	0.0449897	0.64122	0.874391	unchanged	-0.0870408	0.373519	0.896101	unchanged	0.231556	0.0284035	0.333958	unchanged	0.115059	0.2435	0.594329	unchanged
B9J08_000316	HSV2	-0.325646	0.00335072	0.0763536	unchanged	-0.119244	0.213485	0.500293	unchanged	0.00139134	0.988028	0.999973	unchanged	0.037106	0.689817	0.897268	unchanged	-0.206402	0.041283	0.871025	unchanged	0.120635	0.207037	0.585551	unchanged	0.15635	0.108631	0.420873	unchanged
B9J08_000317	KIP4	-0.187292	0.348022	0.628553	unchanged	-0.0340316	0.861849	0.946126	unchanged	-0.0631127	0.746185	0.962305	unchanged	0.124246	0.524485	0.824141	unchanged	-0.153261	0.438258	0.90059	unchanged	-0.0290811	0.88079	0.964829	unchanged	0.158278	0.417949	0.728028	unchanged
B9J08_000319	AAH1	-0.0429222	0.886886	0.956955	unchanged	0.13333	0.654888	0.845261	unchanged	0.693587	0.0229982	0.417879	unchanged	0.850183	0.00673049	0.165794	unchanged	-0.176253	0.547745	0.912433	unchanged	0.560257	0.0503159	0.371346	unchanged	0.716853	0.0146867	0.184501	unchanged
B9J08_000320	SER33	0.154334	0.118261	0.363035	unchanged	0.305856	0.0054676	0.135667	unchanged	0.0918797	0.337806	0.832464	unchanged	0.25878	0.0146872	0.218472	unchanged	-0.151522	0.124041	0.881138	unchanged	-0.213977	0.036883	0.343449	unchanged	-0.0470769	0.618173	0.846814	unchanged
B9J08_000321	HGT19.2	-0.062593	0.807642	0.924193	unchanged	0.180656	0.476076	0.737153	unchanged	0.110549	0.657446	0.941126	unchanged	0.443877	0.0812118	0.405429	unchanged	-0.243248	0.333201	0.894329	unchanged	-0.0701063	0.769013	0.927921	unchanged	0.263221	0.264392	0.613173	unchanged
B9J08_000322	TRX1	-0.0483343	0.858358	0.943841	unchanged	0.157395	0.556563	0.787215	unchanged	0.178056	0.498738	0.887054	unchanged	0.38451	0.149458	0.512385	unchanged	-0.205729	0.436012	0.90059	unchanged	0.0206615	0.934543	0.980344	unchanged	0.227116	0.36534	0.691876	unchanged
B9J08_000323	RPN2	-0.0845943	0.22497	0.501337	unchanged	-0.0969615	0.167949	0.446335	unchanged	-0.0950829	0.175522	0.71081	unchanged	-0.0912917	0.192172	0.559557	unchanged	0.0123672	0.855211	0.965318	unchanged	0.00187857	0.977865	0.993765	unchanged	0.00566981	0.933267	0.977968	unchanged
B9J08_000324	LCB4	-0.0503225	0.698731	0.865735	unchanged	0.045316	0.72715	0.880771	unchanged	0.0399056	0.758061	0.962305	unchanged	0.0345457	0.789622	0.935297	unchanged	-0.0956385	0.464058	0.90059	unchanged	-0.00541046	0.96653	0.990388	unchanged	-0.0107703	0.933431	0.977968	unchanged
B9J08_000325	ECM21	-0.252138	0.381052	0.655909	unchanged	0.225195	0.42316	0.694182	unchanged	-0.0148796	0.957371	0.998644	unchanged	0.187656	0.500973	0.809148	unchanged	-0.477333	0.103676	0.87398	unchanged	-0.240074	0.38636	0.733153	unchanged	-0.0375385	0.889944	0.962758	unchanged
B9J08_000326	HEM14	-0.483551	0.0237472	0.180409	unchanged	-1.07538	0.00012055	0.0812985	unchanged	-0.443236	0.0333051	0.463244	unchanged	-0.614528	0.006131	0.161576	unchanged	0.591833	0.0127676	0.871025	unchanged	0.632148	0.00800811	0.245048	unchanged	0.460856	0.0426335	0.292279	unchanged
B9J08_000328	B9J08_000328	-0.942847	0.0179468	0.159112	unchanged	-0.546704	0.123724	0.387209	unchanged	-0.124023	0.692418	0.953353	unchanged	-0.505915	0.14001	0.499845	unchanged	-0.396143	0.303179	0.888263	unchanged	0.422681	0.213851	0.591208	unchanged	0.0407893	0.906663	0.971111	unchanged
B9J08_000330	B9J08_000330	0.138888	0.0492165	0.247469	unchanged	0.126346	0.0703793	0.298947	unchanged	0.0015817	0.980715	0.999973	unchanged	-0.0183851	0.779071	0.931835	unchanged	0.0125422	0.847558	0.963956	unchanged	-0.124764	0.0724998	0.41612	unchanged	-0.144731	0.0409837	0.288813	unchanged
B9J08_000331	RPN6	0.123706	0.0820301	0.307778	unchanged	0.141644	0.0501467	0.2593	unchanged	0.124773	0.0795154	0.610911	unchanged	0.0905457	0.191095	0.558563	unchanged	-0.0179375	0.788912	0.959744	unchanged	-0.016871	0.80102	0.934727	unchanged	-0.0510981	0.44977	0.747523	unchanged
B9J08_000332	NUP84	0.113417	0.0682815	0.278732	unchanged	0.234434	0.00118139	0.0941025	unchanged	0.112669	0.0696954	0.592411	unchanged	0.110655	0.0742177	0.394673	unchanged	-0.121017	0.0530392	0.871025	unchanged	-0.121764	0.0516057	0.37294	unchanged	-0.123779	0.048339	0.308528	unchanged
B9J08_000333	FGR16	0.114171	0.313112	0.595884	unchanged	-0.00310971	0.977789	0.994152	unchanged	0.0214288	0.846794	0.98245	unchanged	-0.117676	0.300573	0.673669	unchanged	0.11728	0.29756	0.887069	unchanged	0.0245385	0.823783	0.942827	unchanged	-0.114567	0.309934	0.652054	unchanged
B9J08_000334	GVP36	-0.0340717	0.637732	0.832331	unchanged	-0.00745744	0.917585	0.969413	unchanged	-0.0299514	0.678461	0.948606	unchanged	-0.0571588	0.43285	0.769783	unchanged	-0.0266142	0.71237	0.941224	unchanged	-0.022494	0.755034	0.924107	unchanged	-0.0497014	0.493714	0.77623	unchanged
B9J08_000335	ARL3	-0.0032781	0.983506	0.993713	unchanged	-0.255842	0.127285	0.392406	unchanged	-0.316995	0.0635228	0.578512	unchanged	-0.353373	0.0416053	0.303494	unchanged	0.252564	0.129455	0.881138	unchanged	-0.0611536	0.703501	0.906888	unchanged	-0.0975308	0.545864	0.808351	unchanged
B9J08_000336	TEP1	-0.393162	0.0261467	0.1887	unchanged	-0.229977	0.16599	0.443773	unchanged	0.142332	0.378216	0.844729	unchanged	0.818583	0.000145871	0.0567883	unchanged	-0.163185	0.317807	0.890799	unchanged	0.372309	0.0328065	0.341133	unchanged	1.04856	1.30987e-05	0.0152802	up
B9J08_000337	SEC66	0.0479352	0.678975	0.854705	unchanged	0.0833426	0.474735	0.736231	unchanged	-0.0348651	0.762989	0.962305	unchanged	-0.0296154	0.797733	0.937546	unchanged	-0.0354074	0.759186	0.953576	unchanged	-0.118208	0.314644	0.679068	unchanged	-0.112958	0.335808	0.67149	unchanged
B9J08_000338	SEC3	-0.227313	0.0386562	0.220922	unchanged	-0.0923429	0.367674	0.649835	unchanged	-0.0807874	0.428226	0.863775	unchanged	-0.148269	0.157174	0.521974	unchanged	-0.13497	0.195566	0.884595	unchanged	0.0115555	0.908648	0.973806	unchanged	-0.0559265	0.580972	0.827863	unchanged
B9J08_000339	COX5	-0.065253	0.457081	0.711612	unchanged	-0.126882	0.159721	0.436157	unchanged	-0.105455	0.2371	0.7644	unchanged	-0.207274	0.0297341	0.274495	unchanged	0.0616292	0.481935	0.90246	unchanged	0.0214268	0.805242	0.936103	unchanged	-0.080392	0.362126	0.68982	unchanged
B9J08_000340	SWE1	0.111826	0.505433	0.749366	unchanged	0.108116	0.519605	0.762875	unchanged	-0.0173427	0.917036	0.993394	unchanged	-0.152299	0.368528	0.726608	unchanged	0.00371051	0.982162	0.994644	unchanged	-0.125459	0.454532	0.770775	unchanged	-0.260415	0.133871	0.463513	unchanged
B9J08_000341	SFU1	-0.108697	0.311941	0.59517	unchanged	-0.0774977	0.466758	0.7317	unchanged	-0.323742	0.00779753	0.326072	unchanged	-0.0696607	0.511615	0.815876	unchanged	-0.031199	0.767415	0.954807	unchanged	-0.246245	0.0328293	0.341133	unchanged	0.00783699	0.940613	0.979768	unchanged
B9J08_000342	YMC2	0.0780891	0.722164	0.876438	unchanged	0.41049	0.0766287	0.313961	unchanged	0.200853	0.364352	0.842188	unchanged	0.375646	0.101252	0.4401	unchanged	-0.332401	0.140961	0.883207	unchanged	-0.209637	0.338434	0.698271	unchanged	-0.0348442	0.871025	0.956591	unchanged
B9J08_000343	SKG3	-0.000963741	0.994891	0.998324	unchanged	0.221768	0.154994	0.431715	unchanged	0.113902	0.45146	0.87376	unchanged	0.227488	0.143776	0.503303	unchanged	-0.222731	0.151047	0.883207	unchanged	-0.107866	0.470556	0.785483	unchanged	0.00572073	0.969088	0.988093	unchanged
B9J08_000344	ERV1	-0.00315213	0.968372	0.985675	unchanged	-0.0325399	0.683454	0.860545	unchanged	0.149387	0.0766216	0.60797	unchanged	-0.0502282	0.530258	0.830515	unchanged	0.0293877	0.712021	0.941224	unchanged	0.181926	0.0354301	0.343449	unchanged	-0.0176883	0.823718	0.93672	unchanged
B9J08_000345	B9J08_000345	0.122257	0.17549	0.443658	unchanged	0.0741876	0.400924	0.677728	unchanged	-0.10893	0.224447	0.75175	unchanged	-0.0864732	0.329709	0.700076	unchanged	0.0480695	0.582288	0.913774	unchanged	-0.183118	0.0508001	0.371854	unchanged	-0.160661	0.0815968	0.379957	unchanged
B9J08_000346	RPL28	0.0956147	0.158828	0.421261	unchanged	-0.0334385	0.610301	0.820321	unchanged	-0.127542	0.0673689	0.587558	unchanged	-0.161249	0.0253339	0.266781	unchanged	0.129053	0.0645458	0.871025	unchanged	-0.0941031	0.165028	0.541176	unchanged	-0.12781	0.0668524	0.352704	unchanged
B9J08_000347	HGT18	0.191313	0.0675768	0.278607	unchanged	0.269505	0.0146174	0.168454	unchanged	0.134116	0.18554	0.713649	unchanged	0.109724	0.273591	0.649704	unchanged	-0.0781918	0.426907	0.90059	unchanged	-0.135389	0.178422	0.558091	unchanged	-0.159781	0.116966	0.435612	unchanged
B9J08_000348	ZCF11	-0.0255977	0.72073	0.875723	unchanged	-0.107222	0.150351	0.423974	unchanged	-0.107134	0.14951	0.7007	unchanged	-0.0695303	0.338102	0.705862	unchanged	0.081624	0.264238	0.884595	unchanged	8.76333e-05	0.99902	0.999748	unchanged	0.0376914	0.598706	0.837904	unchanged
B9J08_000349	SIP3	-0.0710163	0.755386	0.894256	unchanged	-0.0949873	0.678217	0.858402	unchanged	-0.140336	0.539014	0.90018	unchanged	-0.0548324	0.80876	0.939858	unchanged	0.0239709	0.91588	0.977376	unchanged	-0.0453487	0.841195	0.950059	unchanged	0.0401549	0.858875	0.95046	unchanged
B9J08_000350	B9J08_000350	0.343045	0.194384	0.466109	unchanged	0.324106	0.220064	0.505057	unchanged	0.0252808	0.922209	0.993394	unchanged	0.397023	0.133487	0.491964	unchanged	0.018939	0.938981	0.984353	unchanged	-0.298825	0.244758	0.62317	unchanged	0.0729171	0.766145	0.909691	unchanged
B9J08_000351	ARC1	0.120443	0.128821	0.379752	unchanged	-0.0880888	0.257415	0.54614	unchanged	-0.242907	0.00598442	0.326072	unchanged	-0.272955	0.00273125	0.120875	unchanged	0.208532	0.0146037	0.871025	unchanged	-0.154818	0.0573221	0.384224	unchanged	-0.184866	0.0269922	0.243785	unchanged
B9J08_000352	TGS1	0.384181	0.0206921	0.172327	unchanged	0.469736	0.00661918	0.137959	unchanged	0.379614	0.0214191	0.403872	unchanged	0.309386	0.0535314	0.337092	unchanged	-0.0855553	0.556874	0.912433	unchanged	-0.0901228	0.53419	0.821863	unchanged	-0.16035	0.277408	0.629105	unchanged
B9J08_000353	DOM34	0.0673864	0.275485	0.557773	unchanged	0.0439982	0.470854	0.733667	unchanged	-0.0809068	0.194772	0.724762	unchanged	-0.0757528	0.222899	0.592959	unchanged	0.0233882	0.698977	0.933831	unchanged	-0.124905	0.0542266	0.38108	unchanged	-0.119751	0.0635041	0.345946	unchanged
B9J08_000354	MLC1	0.0142887	0.816653	0.926716	unchanged	-0.0231049	0.708283	0.873125	unchanged	-0.0142936	0.816522	0.976806	unchanged	-0.0505847	0.417081	0.759281	unchanged	0.0373935	0.546168	0.912433	unchanged	0.00881121	0.886124	0.967026	unchanged	-0.0274799	0.656268	0.866834	unchanged
B9J08_000355	SMC5	0.187782	0.0879548	0.315259	unchanged	0.109792	0.301534	0.591687	unchanged	-0.00904993	0.930669	0.994631	unchanged	-0.00308995	0.976295	0.994293	unchanged	0.0779899	0.456025	0.90059	unchanged	-0.118842	0.262855	0.637707	unchanged	-0.112882	0.286401	0.635237	unchanged
B9J08_000356	MSE1	0.177792	0.125317	0.37392	unchanged	0.164564	0.15361	0.430219	unchanged	0.113821	0.31336	0.820666	unchanged	0.0537751	0.628744	0.868638	unchanged	0.0132279	0.904613	0.975278	unchanged	-0.0507427	0.64675	0.886903	unchanged	-0.110789	0.324356	0.660892	unchanged
B9J08_000357	B9J08_000357	0.545789	0.0146294	0.144006	unchanged	0.490748	0.0256368	0.201068	unchanged	0.177768	0.381503	0.846124	unchanged	0.263297	0.201102	0.571705	unchanged	0.0550408	0.774493	0.955503	unchanged	-0.31298	0.122822	0.487196	unchanged	-0.227451	0.250538	0.598939	unchanged
B9J08_000358	B9J08_000358	-0.65429	0.0153436	0.147023	unchanged	-0.781845	0.0054534	0.135667	unchanged	-0.348706	0.159981	0.703873	unchanged	-0.254626	0.295893	0.669422	unchanged	0.127556	0.597361	0.916458	unchanged	0.433139	0.08815	0.441557	unchanged	0.527219	0.0427366	0.292279	unchanged
B9J08_000359	B9J08_000359	0.103948	0.358561	0.635793	unchanged	0.0724482	0.519695	0.762875	unchanged	0.0160061	0.885643	0.990748	unchanged	0.012657	0.909441	0.977139	unchanged	0.0314999	0.776166	0.955927	unchanged	-0.056442	0.61122	0.867732	unchanged	-0.0597911	0.590438	0.83211	unchanged
B9J08_000360	SYN8	-0.0360818	0.838095	0.934079	unchanged	-0.117687	0.509328	0.755749	unchanged	0.069522	0.693386	0.953353	unchanged	-0.0663854	0.706995	0.903139	unchanged	0.0816051	0.644903	0.921567	unchanged	0.187209	0.296931	0.666071	unchanged	0.0513016	0.771071	0.910799	unchanged
B9J08_000361	DAL1	0.239577	0.456518	0.711276	unchanged	0.407044	0.211875	0.499308	unchanged	0.416632	0.198398	0.727188	unchanged	0.189142	0.5538	0.836786	unchanged	-0.167466	0.588777	0.915477	unchanged	0.00958774	0.974789	0.993183	unchanged	-0.217902	0.482006	0.766711	unchanged
B9J08_000362	B9J08_000362	-0.262929	0.0335581	0.209934	unchanged	-0.250398	0.041569	0.238582	unchanged	-0.0285057	0.800016	0.97495	unchanged	-0.0782366	0.490501	0.802005	unchanged	-0.0125308	0.911948	0.977376	unchanged	0.221893	0.0653223	0.401148	unchanged	0.172162	0.142747	0.47716	unchanged
B9J08_000363	NCE103	0.330801	0.273692	0.556285	unchanged	0.897234	0.00849593	0.137959	unchanged	0.485636	0.117031	0.677207	unchanged	0.668151	0.0380163	0.292496	unchanged	-0.566433	0.0713726	0.87398	unchanged	-0.411598	0.176675	0.55598	unchanged	-0.229083	0.440495	0.74328	unchanged
B9J08_000364	IRC5	0.120041	0.322566	0.605477	unchanged	-0.0676256	0.574284	0.798984	unchanged	0.136597	0.261602	0.778266	unchanged	0.276017	0.0331317	0.286178	unchanged	0.187667	0.130927	0.881138	unchanged	0.204222	0.101938	0.460793	unchanged	0.343643	0.0107152	0.157032	unchanged
B9J08_000365	SGA1	0.173299	0.408172	0.677555	unchanged	0.377917	0.0826577	0.325465	unchanged	0.10302	0.618602	0.929265	unchanged	0.486114	0.0293394	0.274495	unchanged	-0.204618	0.318523	0.890799	unchanged	-0.274897	0.185011	0.563077	unchanged	0.108198	0.585818	0.829998	unchanged
B9J08_000366	EMC5	-0.0755351	0.408178	0.677555	unchanged	0.0545483	0.547035	0.781375	unchanged	0.16979	0.074503	0.606328	unchanged	0.0868145	0.340788	0.707369	unchanged	-0.130083	0.162668	0.884595	unchanged	0.115241	0.20921	0.586248	unchanged	0.0322663	0.717973	0.891019	unchanged
B9J08_000367	ERG25	-0.154548	0.0375757	0.218478	unchanged	-0.0839936	0.231154	0.514691	unchanged	-0.14441	0.0496978	0.529941	unchanged	-0.0464446	0.499505	0.808836	unchanged	-0.0705543	0.310581	0.888263	unchanged	-0.0604162	0.38257	0.730621	unchanged	0.0375491	0.583881	0.829711	unchanged
B9J08_000368	B9J08_000368	-0.546338	0.0989215	0.332951	unchanged	-0.651916	0.0543012	0.266314	unchanged	-0.19459	0.535504	0.899962	unchanged	-0.150805	0.629673	0.868638	unchanged	0.105578	0.738132	0.949797	unchanged	0.457327	0.161068	0.538259	unchanged	0.501111	0.127066	0.453281	unchanged
B9J08_000369	EFM2	-0.0734572	0.634092	0.830008	unchanged	-0.0339655	0.825239	0.930349	unchanged	-0.0605081	0.693729	0.953353	unchanged	-0.162452	0.300063	0.673669	unchanged	-0.0394917	0.796837	0.959782	unchanged	-0.0265427	0.862119	0.95563	unchanged	-0.128487	0.407488	0.719559	unchanged
B9J08_000370	ARD	-0.274517	0.0770752	0.298977	unchanged	-0.0563469	0.699743	0.867319	unchanged	0.111265	0.448578	0.872869	unchanged	0.449384	0.00734512	0.171014	unchanged	-0.21817	0.150742	0.883207	unchanged	0.167612	0.259598	0.635641	unchanged	0.505731	0.00337993	0.0955458	unchanged
B9J08_000371	B9J08_000371	-0.259728	0.0674533	0.278607	unchanged	-0.237038	0.0919453	0.338831	unchanged	-0.212717	0.124538	0.682476	unchanged	-0.265301	0.0614191	0.359453	unchanged	-0.0226896	0.864887	0.966097	unchanged	0.0243206	0.854496	0.952511	unchanged	-0.0282629	0.831449	0.94012	unchanged
B9J08_000373	DIE2	0.0694762	0.401962	0.672128	unchanged	0.0795547	0.339458	0.623954	unchanged	0.149042	0.0846508	0.622415	unchanged	0.0798851	0.336223	0.704411	unchanged	-0.0100785	0.901562	0.974316	unchanged	0.0694874	0.398738	0.738331	unchanged	0.000330454	0.996756	0.998296	unchanged
B9J08_000374	SMI1B	0.150691	0.0532968	0.255281	unchanged	0.00638859	0.929919	0.974314	unchanged	0.0368738	0.612438	0.925683	unchanged	-0.0500358	0.493928	0.804194	unchanged	0.144303	0.0621747	0.871025	unchanged	0.0304852	0.674063	0.896579	unchanged	-0.0564243	0.440384	0.74328	unchanged
B9J08_000375	COP1	0.0077835	0.925181	0.968087	unchanged	-0.105666	0.216144	0.50224	unchanged	-0.159989	0.070324	0.593047	unchanged	-0.187868	0.0375052	0.292477	unchanged	0.113449	0.185708	0.884595	unchanged	-0.0543232	0.515506	0.811921	unchanged	-0.0822023	0.330107	0.667317	unchanged
B9J08_000376	ATO2	-0.137751	0.0485393	0.246364	unchanged	-0.0208441	0.747627	0.89126	unchanged	-0.0310858	0.631949	0.931893	unchanged	-0.0816661	0.219715	0.588288	unchanged	-0.116907	0.0876053	0.87398	unchanged	-0.0102418	0.874044	0.961287	unchanged	-0.060822	0.354327	0.685697	unchanged
B9J08_000377	B9J08_000377	0.170184	0.112584	0.355283	unchanged	0.255364	0.0237695	0.196333	unchanged	0.117848	0.259449	0.777529	unchanged	0.130637	0.21359	0.583874	unchanged	-0.0851802	0.406739	0.90059	unchanged	-0.137515	0.188775	0.567327	unchanged	-0.124727	0.230443	0.579687	unchanged
B9J08_000378	DOT6	-0.0771428	0.528612	0.766095	unchanged	0.00715268	0.953031	0.98333	unchanged	0.0540062	0.656811	0.940969	unchanged	0.021593	0.858582	0.956859	unchanged	-0.0842955	0.490709	0.904972	unchanged	0.0468535	0.698923	0.905573	unchanged	0.0144403	0.904888	0.970494	unchanged
B9J08_000379	TRP2	-0.12818	0.202534	0.476944	unchanged	-0.146434	0.149214	0.422556	unchanged	-0.122125	0.22313	0.751426	unchanged	-0.140283	0.165326	0.530259	unchanged	0.0182544	0.85149	0.965258	unchanged	0.0243091	0.803102	0.935968	unchanged	0.00615097	0.949634	0.982605	unchanged
B9J08_000380	B9J08_000380	0.206615	0.269356	0.552473	unchanged	0.0536642	0.769994	0.901915	unchanged	-0.0400726	0.826793	0.980444	unchanged	-0.0257164	0.888184	0.968567	unchanged	0.152951	0.406659	0.90059	unchanged	-0.0937369	0.608728	0.866033	unchanged	-0.0793807	0.663974	0.870481	unchanged
B9J08_000381	SHP1	-0.0817889	0.175991	0.444383	unchanged	-0.0413767	0.482251	0.740894	unchanged	-0.0607813	0.306558	0.815839	unchanged	-0.0141134	0.808679	0.939858	unchanged	-0.0404122	0.49187	0.904972	unchanged	-0.0194046	0.73932	0.919229	unchanged	0.0272633	0.640648	0.860464	unchanged
B9J08_000382	MET6	-0.0279908	0.877969	0.95217	unchanged	0.38365	0.0510072	0.261132	unchanged	0.303539	0.112874	0.674939	unchanged	0.376264	0.054979	0.341546	unchanged	-0.411641	0.0381525	0.871025	unchanged	-0.0801113	0.661016	0.891734	unchanged	-0.00738616	0.967628	0.987734	unchanged
B9J08_000383	B9J08_000383	0.0957179	0.292695	0.575397	unchanged	0.168376	0.0755171	0.311119	unchanged	0.116996	0.202781	0.728627	unchanged	0.150084	0.108809	0.458413	unchanged	-0.0726581	0.419873	0.90059	unchanged	-0.0513804	0.56583	0.842069	unchanged	-0.0182916	0.837122	0.941367	unchanged
B9J08_000384	PHR2	0.0521933	0.711535	0.870521	unchanged	0.264051	0.0777764	0.316243	unchanged	0.0387547	0.783376	0.970162	unchanged	0.275092	0.0674154	0.378814	unchanged	-0.211858	0.148548	0.883207	unchanged	-0.225297	0.126331	0.490773	unchanged	0.011041	0.937471	0.978864	unchanged
B9J08_000385	BFA1	-0.279018	0.0482366	0.245963	unchanged	-0.306868	0.0323877	0.21665	unchanged	-0.117473	0.374034	0.844729	unchanged	-0.180688	0.180301	0.548844	unchanged	0.0278497	0.83188	0.961427	unchanged	0.189395	0.162376	0.538259	unchanged	0.12618	0.342227	0.675112	unchanged
B9J08_000388	NDT80	-0.0166162	0.904533	0.961061	unchanged	-0.0791118	0.571489	0.798215	unchanged	0.00939955	0.94567	0.997331	unchanged	0.453933	0.00469945	0.142498	unchanged	0.0624957	0.652273	0.921567	unchanged	0.0885114	0.523241	0.817814	unchanged	0.533045	0.00147547	0.0731589	unchanged
B9J08_000389	B9J08_000389	0.142213	0.555182	0.78093	unchanged	0.267767	0.273938	0.56399	unchanged	0.721674	0.00827844	0.326072	unchanged	0.981102	0.000967632	0.0917366	unchanged	-0.125555	0.598724	0.916526	unchanged	0.453906	0.0701672	0.410651	unchanged	0.713334	0.00829869	0.141979	unchanged
B9J08_000390	LEU5	0.129614	0.533828	0.768247	unchanged	0.323915	0.132569	0.400632	unchanged	0.0548535	0.790699	0.973396	unchanged	0.20955	0.317825	0.688492	unchanged	-0.194301	0.348824	0.89547	unchanged	-0.269062	0.200476	0.577488	unchanged	-0.114366	0.575162	0.825168	unchanged
B9J08_000391	NAT2	0.0919832	0.187767	0.458502	unchanged	0.0635029	0.355106	0.640666	unchanged	0.144357	0.047596	0.522288	unchanged	0.0637788	0.352502	0.714286	unchanged	0.0284802	0.673682	0.924906	unchanged	0.0808545	0.242254	0.621	unchanged	0.000275916	0.996731	0.998296	unchanged
B9J08_000392	HMA1	0.15741	0.185641	0.456221	unchanged	0.155455	0.19089	0.475228	unchanged	-0.0225448	0.844619	0.98245	unchanged	0.0293742	0.798472	0.937546	unchanged	0.00195495	0.986404	0.99567	unchanged	-0.178	0.137404	0.507716	unchanged	-0.126081	0.282485	0.631181	unchanged
B9J08_000393	TAE1	0.277113	0.00879896	0.117167	unchanged	0.110022	0.246943	0.534352	unchanged	-0.0671668	0.472685	0.879897	unchanged	-0.0558159	0.54915	0.83513	unchanged	0.167091	0.0847978	0.87398	unchanged	-0.177189	0.0706598	0.41146	unchanged	-0.165838	0.0881199	0.391604	unchanged
B9J08_000394	PSF3	0.197102	0.168705	0.433916	unchanged	-0.0217369	0.87616	0.95382	unchanged	0.0383385	0.781686	0.969863	unchanged	-0.0805309	0.563723	0.840053	unchanged	0.218839	0.127528	0.881138	unchanged	0.0600754	0.662978	0.891734	unchanged	-0.0587939	0.670721	0.873163	unchanged
B9J08_000395	B9J08_000395	0.00838974	0.90812	0.962777	unchanged	0.101263	0.178526	0.458736	unchanged	-0.050794	0.488517	0.885185	unchanged	-0.0588512	0.423682	0.765199	unchanged	-0.0928736	0.214334	0.884595	unchanged	-0.152057	0.0517903	0.373267	unchanged	-0.160115	0.042014	0.290338	unchanged
B9J08_000396	SPC105	-0.124035	0.300992	0.584077	unchanged	-0.128982	0.283397	0.575717	unchanged	-0.0239084	0.838147	0.98245	unchanged	-0.0137642	0.906305	0.976847	unchanged	0.00494698	0.96638	0.990451	unchanged	0.105074	0.375875	0.725861	unchanged	0.115218	0.332833	0.670045	unchanged
B9J08_000397	PEX11	0.0148454	0.850647	0.940145	unchanged	0.00920649	0.907038	0.965522	unchanged	-0.0574501	0.470182	0.879897	unchanged	-0.0230019	0.770527	0.930666	unchanged	0.0056389	0.942862	0.984984	unchanged	-0.0666565	0.402984	0.739874	unchanged	-0.0322084	0.682969	0.87883	unchanged
B9J08_000398	SAP9	-0.171621	0.180759	0.448756	unchanged	-0.134239	0.28922	0.580934	unchanged	0.112974	0.361869	0.841273	unchanged	0.249664	0.0555955	0.343384	unchanged	-0.0373827	0.762888	0.954124	unchanged	0.247213	0.058538	0.384587	unchanged	0.383903	0.00640638	0.123403	unchanged
B9J08_000399	NOP8	0.261225	0.158593	0.420844	unchanged	0.00514295	0.977086	0.994152	unchanged	-0.0864734	0.630129	0.931824	unchanged	0.104677	0.559423	0.83897	unchanged	0.256082	0.165158	0.884595	unchanged	-0.0916163	0.609049	0.866033	unchanged	0.099534	0.577502	0.826303	unchanged
B9J08_000400	ALG3	0.000277904	0.997694	0.998723	unchanged	-0.0885283	0.365737	0.648947	unchanged	0.0820267	0.399197	0.850902	unchanged	0.169704	0.0938436	0.429262	unchanged	0.0888062	0.363095	0.896101	unchanged	0.170555	0.0924567	0.445344	unchanged	0.258232	0.0162912	0.19333	unchanged
B9J08_000401	FLO8.1	-0.269651	0.0340772	0.210964	unchanged	-0.0835158	0.476508	0.737153	unchanged	0.0971165	0.407501	0.856305	unchanged	0.0476978	0.68124	0.89294	unchanged	-0.186135	0.126166	0.881138	unchanged	0.180632	0.134693	0.503686	unchanged	0.131214	0.267818	0.618442	unchanged
B9J08_000402	FLO8.2	-0.0682164	0.632401	0.829846	unchanged	-0.0379002	0.789961	0.91012	unchanged	0.0631649	0.654988	0.940412	unchanged	0.145447	0.309795	0.684508	unchanged	-0.0303162	0.830321	0.961427	unchanged	0.101065	0.475281	0.788698	unchanged	0.183348	0.203569	0.551398	unchanged
B9J08_000403	NRG2	-0.0382894	0.633594	0.829917	unchanged	-0.0711272	0.38125	0.660284	unchanged	0.010319	0.897222	0.991037	unchanged	0.160658	0.0602876	0.355943	unchanged	0.0328378	0.682105	0.927545	unchanged	0.0814462	0.316831	0.679752	unchanged	0.231785	0.0107222	0.157032	unchanged
B9J08_000404	GLE2	-0.0306912	0.710561	0.870521	unchanged	-0.0812616	0.333768	0.619896	unchanged	-0.158872	0.070876	0.594892	unchanged	-0.0796454	0.342231	0.708954	unchanged	0.0505704	0.54239	0.912433	unchanged	-0.0776103	0.354379	0.709304	unchanged	0.00161622	0.984339	0.994484	unchanged
B9J08_000405	GEF1	-0.0585325	0.463267	0.716227	unchanged	0.064629	0.418647	0.692564	unchanged	0.108782	0.182035	0.712331	unchanged	0.0605541	0.447052	0.777009	unchanged	-0.123162	0.134464	0.881138	unchanged	0.0441526	0.576198	0.84763	unchanged	-0.00407485	0.958624	0.984412	unchanged
B9J08_000406	AAR2	0.10217	0.247314	0.528479	unchanged	-0.00270883	0.974961	0.994152	unchanged	-0.0235643	0.78451	0.970892	unchanged	-0.0951651	0.280023	0.657117	unchanged	0.104879	0.234057	0.884595	unchanged	-0.0208555	0.808042	0.936618	unchanged	-0.0924562	0.291699	0.638443	unchanged
B9J08_000407	YTA12	0.275104	0.0670605	0.277714	unchanged	0.227184	0.123791	0.387209	unchanged	-0.0442227	0.754746	0.962305	unchanged	0.00446942	0.974714	0.994293	unchanged	0.0479195	0.730831	0.947935	unchanged	-0.271407	0.0687347	0.40969	unchanged	-0.222715	0.126897	0.453281	unchanged
B9J08_000408	KRE5	-0.0519015	0.653159	0.840333	unchanged	-0.113773	0.333927	0.619896	unchanged	-0.132673	0.259621	0.777529	unchanged	-0.276684	0.0291949	0.274495	unchanged	0.061872	0.591846	0.915968	unchanged	-0.0188993	0.868995	0.959298	unchanged	-0.162911	0.172465	0.514902	unchanged
B9J08_000409	MET13	-0.0436224	0.643608	0.83552	unchanged	-0.0741894	0.435191	0.704554	unchanged	-0.0412628	0.661171	0.942269	unchanged	-0.0929117	0.330935	0.700788	unchanged	0.0305671	0.745059	0.95088	unchanged	0.0329266	0.725942	0.914572	unchanged	-0.0187223	0.841822	0.943804	unchanged
B9J08_000410	OXR1	-0.398525	0.000488445	0.0381562	down	-0.258698	0.0105232	0.151652	unchanged	-0.164951	0.0789248	0.610911	unchanged	-0.0794195	0.37539	0.730123	unchanged	-0.139828	0.132423	0.881138	unchanged	0.093747	0.299449	0.667131	unchanged	0.179278	0.0586699	0.336061	unchanged
B9J08_000411	DCG1	0.209481	0.134284	0.387652	unchanged	0.185006	0.182903	0.464012	unchanged	0.120831	0.373564	0.844729	unchanged	0.212447	0.127899	0.485399	unchanged	0.0244756	0.853261	0.965318	unchanged	-0.0641752	0.628597	0.875653	unchanged	0.0274415	0.835089	0.941259	unchanged
B9J08_000412	DDC1	0.0737677	0.619297	0.8215	unchanged	-0.041699	0.779284	0.905835	unchanged	0.147851	0.323393	0.827314	unchanged	0.225559	0.140066	0.499845	unchanged	0.115467	0.437813	0.90059	unchanged	0.18955	0.208802	0.585974	unchanged	0.267258	0.0839409	0.383536	unchanged
B9J08_000413	MPC1	0.130853	0.16265	0.425702	unchanged	0.0999146	0.279287	0.570719	unchanged	0.0484644	0.593046	0.918622	unchanged	-0.0246879	0.784661	0.933125	unchanged	0.0309388	0.731673	0.947935	unchanged	-0.0514503	0.569915	0.843299	unchanged	-0.124603	0.181329	0.52442	unchanged
B9J08_000414	ZCF1	-0.258872	0.026561	0.189905	unchanged	-0.147935	0.177089	0.457062	unchanged	-0.124013	0.252435	0.77422	unchanged	0.191734	0.0861506	0.414498	unchanged	-0.110937	0.304309	0.888263	unchanged	0.0239224	0.820981	0.941924	unchanged	0.339669	0.00576745	0.117054	unchanged
B9J08_000415	SEC59	-0.263353	0.130528	0.382573	unchanged	-0.211479	0.217698	0.503355	unchanged	0.148255	0.37648	0.844729	unchanged	0.0403204	0.807443	0.939706	unchanged	-0.0518742	0.756085	0.953328	unchanged	0.359734	0.0446137	0.358485	unchanged	0.251799	0.144419	0.478568	unchanged
B9J08_000417	CDC24	0.0458131	0.677612	0.85339	unchanged	-0.0919362	0.41001	0.685003	unchanged	-0.059521	0.589838	0.918622	unchanged	-0.191404	0.0990088	0.435655	unchanged	0.137749	0.222647	0.884595	unchanged	0.0324152	0.767969	0.927921	unchanged	-0.0994677	0.372692	0.698309	unchanged
B9J08_000418	CFL4	-0.129477	0.644006	0.835765	unchanged	-0.0201123	0.942238	0.979185	unchanged	-0.120127	0.663456	0.942966	unchanged	-0.00528674	0.984546	0.997397	unchanged	-0.109364	0.691774	0.931275	unchanged	-0.100015	0.712788	0.911844	unchanged	0.0148255	0.956112	0.983815	unchanged
B9J08_000419	CIR2	0.0394065	0.735032	0.881587	unchanged	0.0396918	0.733282	0.884115	unchanged	-0.159463	0.184977	0.713649	unchanged	-0.0360931	0.756385	0.922652	unchanged	-0.000285327	0.998037	0.998597	unchanged	-0.199154	0.103313	0.463302	unchanged	-0.0757849	0.516727	0.790367	unchanged
B9J08_000420	GDS1	1.04107	0.0107291	0.130578	unchanged	1.27854	0.00292953	0.116682	unchanged	0.46777	0.204343	0.728627	unchanged	0.590166	0.115565	0.463905	unchanged	-0.237477	0.500213	0.90615	unchanged	-0.810774	0.035026	0.343449	unchanged	-0.688378	0.0667743	0.352704	unchanged
B9J08_000421	B9J08_000421	-0.00981176	0.922827	0.967261	unchanged	-0.136553	0.193565	0.479214	unchanged	-0.1982	0.0672802	0.587558	unchanged	-0.189692	0.0782062	0.401787	unchanged	0.126742	0.22362	0.884595	unchanged	-0.0616466	0.545744	0.827865	unchanged	-0.0531388	0.601618	0.839233	unchanged
B9J08_000422	CLN3	-0.0817254	0.441357	0.700702	unchanged	0.187878	0.0900973	0.336621	unchanged	-0.0913261	0.390485	0.848907	unchanged	0.179614	0.103259	0.445931	unchanged	-0.269604	0.0206249	0.871025	unchanged	-0.279204	0.0171486	0.299956	unchanged	-0.0082646	0.936876	0.978864	unchanged
B9J08_000423	OTU2	0.45123	0.00284677	0.0722487	unchanged	0.193081	0.144286	0.4166	unchanged	0.00551532	0.965335	0.999973	unchanged	0.256407	0.0583071	0.35122	unchanged	0.258149	0.0547953	0.871025	unchanged	-0.187565	0.151994	0.525966	unchanged	0.0633269	0.614273	0.845178	unchanged
B9J08_000424	CYC3	0.094278	0.386922	0.661231	unchanged	0.148657	0.181297	0.462307	unchanged	0.0759603	0.483235	0.883803	unchanged	0.132419	0.230014	0.601706	unchanged	-0.0543791	0.613515	0.918089	unchanged	-0.0726968	0.500891	0.80537	unchanged	-0.0162385	0.879436	0.961436	unchanged
B9J08_000425	MSC6	0.0567903	0.549935	0.779107	unchanged	0.126325	0.194948	0.480417	unchanged	-0.0125084	0.894518	0.991037	unchanged	0.0651098	0.493687	0.804194	unchanged	-0.0695344	0.464943	0.90059	unchanged	-0.138833	0.156265	0.532837	unchanged	-0.0612149	0.518773	0.791381	unchanged
B9J08_000427	NCP1	-0.0108618	0.921791	0.966743	unchanged	-0.0581064	0.602188	0.814733	unchanged	0.0153177	0.889484	0.990748	unchanged	-0.226926	0.0566289	0.34742	unchanged	0.0472445	0.669502	0.924906	unchanged	0.073424	0.507593	0.807534	unchanged	-0.168819	0.142896	0.477361	unchanged
B9J08_000428	PUS4	0.143111	0.350661	0.630132	unchanged	0.105184	0.48973	0.744126	unchanged	-0.13911	0.364573	0.842188	unchanged	0.0418752	0.781376	0.931835	unchanged	0.037927	0.800996	0.960986	unchanged	-0.244294	0.121594	0.485457	unchanged	-0.0633088	0.674433	0.874053	unchanged
B9J08_000429	B9J08_000429	0.0624166	0.641728	0.834987	unchanged	0.0943195	0.484534	0.741692	unchanged	-0.0400308	0.764592	0.962706	unchanged	0.0252273	0.849749	0.954346	unchanged	-0.0319029	0.809694	0.961427	unchanged	-0.13435	0.31879	0.680509	unchanged	-0.0690922	0.602075	0.839298	unchanged
B9J08_000430	B9J08_000430	0.110417	0.295114	0.577844	unchanged	0.058004	0.577652	0.800944	unchanged	0.0693637	0.504356	0.889973	unchanged	0.106074	0.312027	0.685921	unchanged	0.0524126	0.610916	0.918089	unchanged	0.0113596	0.911571	0.974329	unchanged	0.0480698	0.639274	0.860129	unchanged
B9J08_000431	VPS1	-0.00597409	0.944077	0.975783	unchanged	0.0742927	0.389744	0.667315	unchanged	-0.00858637	0.919671	0.993394	unchanged	0.0768772	0.373702	0.7296	unchanged	-0.0802668	0.353584	0.8958	unchanged	-0.0828791	0.338475	0.698271	unchanged	0.0025845	0.975755	0.99088	unchanged
B9J08_000432	YPK3	0.456319	0.123932	0.371588	unchanged	0.61542	0.0442607	0.245483	unchanged	0.161652	0.57197	0.9167	unchanged	0.111018	0.697838	0.899467	unchanged	-0.159101	0.565781	0.912433	unchanged	-0.453768	0.118055	0.483125	unchanged	-0.504402	0.0863911	0.389743	unchanged
B9J08_000433	SPE2	0.137909	0.15263	0.413418	unchanged	0.0177034	0.848687	0.940292	unchanged	-0.0481523	0.605194	0.923228	unchanged	-0.0159449	0.863428	0.959168	unchanged	0.120206	0.207868	0.884595	unchanged	-0.0658557	0.481033	0.79327	unchanged	-0.0336484	0.716844	0.890617	unchanged
B9J08_000434	PET9	0.106344	0.224753	0.501063	unchanged	0.104404	0.232866	0.516997	unchanged	-0.115558	0.189291	0.716875	unchanged	-0.0280927	0.741894	0.916035	unchanged	0.00194014	0.981814	0.994644	unchanged	-0.219963	0.0202972	0.314138	unchanged	-0.132497	0.136105	0.466948	unchanged
B9J08_000435	B9J08_000435	-0.0702145	0.415134	0.681497	unchanged	0.0641481	0.455269	0.721685	unchanged	0.0637629	0.45724	0.87376	unchanged	0.129672	0.142665	0.502945	unchanged	-0.134363	0.130112	0.881138	unchanged	-0.000385231	0.99637	0.998565	unchanged	0.0655239	0.443961	0.745566	unchanged
B9J08_000436	FEX1	-0.243132	0.0163057	0.150807	unchanged	-0.174384	0.0698819	0.297736	unchanged	-0.0554041	0.540616	0.900466	unchanged	-0.0725602	0.425225	0.765923	unchanged	-0.0687481	0.451025	0.90059	unchanged	0.11898	0.20003	0.577046	unchanged	0.101824	0.268775	0.619589	unchanged
B9J08_000437	UBC13	-0.111401	0.168901	0.434212	unchanged	0.018965	0.808052	0.920611	unchanged	-0.0515908	0.51125	0.89066	unchanged	-0.100598	0.210429	0.581619	unchanged	-0.130366	0.111237	0.881138	unchanged	-0.0705558	0.371463	0.72176	unchanged	-0.119563	0.140546	0.473946	unchanged
B9J08_000438	B9J08_000438	-1.37048	0.00292772	0.0726298	unchanged	-0.416364	0.275584	0.566073	unchanged	0.165031	0.655881	0.940611	unchanged	0.908648	0.0257424	0.266781	unchanged	-0.954117	0.0246149	0.871025	unchanged	0.581395	0.133977	0.503337	unchanged	1.32501	0.00299362	0.0923987	unchanged
B9J08_000439	VPS53	-0.192367	0.291978	0.574832	unchanged	-0.15864	0.382122	0.660582	unchanged	-0.262795	0.154471	0.700747	unchanged	-0.647601	0.00321853	0.130495	unchanged	-0.0337275	0.850433	0.964846	unchanged	-0.104155	0.559838	0.836944	unchanged	-0.488962	0.0177973	0.199549	unchanged
B9J08_000440	AGA1	0.2411	0.439806	0.6999	unchanged	0.334086	0.288673	0.580529	unchanged	-0.0270186	0.930458	0.994631	unchanged	-0.0531775	0.863957	0.959214	unchanged	-0.092986	0.759656	0.953576	unchanged	-0.361105	0.248119	0.62669	unchanged	-0.387264	0.218167	0.570153	unchanged
B9J08_000441	NCL1	-0.0386455	0.764452	0.897335	unchanged	-0.230214	0.0925058	0.339526	unchanged	-0.175692	0.18731	0.7151	unchanged	0.115404	0.374876	0.730123	unchanged	0.191568	0.153488	0.884595	unchanged	0.0545213	0.673619	0.896579	unchanged	0.345617	0.0163907	0.19333	unchanged
B9J08_000442	NAM7	-0.0541111	0.426242	0.689377	unchanged	-0.0572952	0.400391	0.677728	unchanged	-0.112559	0.110757	0.674939	unchanged	-0.00529484	0.937108	0.98611	unchanged	0.00318407	0.962171	0.989273	unchanged	-0.0552641	0.41613	0.746774	unchanged	0.0520003	0.443175	0.745094	unchanged
B9J08_000443	BUD2	0.0196338	0.90484	0.961061	unchanged	0.109307	0.508862	0.755641	unchanged	-0.153586	0.357798	0.839618	unchanged	-0.195529	0.24678	0.617072	unchanged	-0.0896736	0.585273	0.913774	unchanged	-0.262894	0.124757	0.49015	unchanged	-0.304837	0.0796221	0.377891	unchanged
B9J08_000444	SEC14	-0.0104535	0.874269	0.95118	unchanged	0.0300361	0.650492	0.842384	unchanged	-0.103087	0.135002	0.688887	unchanged	-0.00362273	0.956232	0.98911	unchanged	-0.0404897	0.542408	0.912433	unchanged	-0.133123	0.0598981	0.386031	unchanged	-0.0336589	0.611654	0.844567	unchanged
B9J08_000445	DDC1	-0.0518673	0.578122	0.794622	unchanged	0.00370658	0.968111	0.990871	unchanged	0.0403448	0.663746	0.942966	unchanged	0.0636978	0.494539	0.804941	unchanged	-0.0555739	0.55073	0.912433	unchanged	0.0366382	0.692148	0.902252	unchanged	0.0599912	0.518646	0.791381	unchanged
B9J08_000446	CTN3	0.10136	0.746124	0.888084	unchanged	0.552809	0.0910948	0.338831	unchanged	0.255985	0.414638	0.858907	unchanged	0.356769	0.260696	0.632259	unchanged	-0.451449	0.156349	0.884595	unchanged	-0.296824	0.336483	0.697652	unchanged	-0.19604	0.520802	0.7932	unchanged
B9J08_000447	CRZ2	0.646861	0.409536	0.678527	unchanged	1.7355	0.031878	0.2158	unchanged	0.830712	0.284082	0.796956	unchanged	1.56343	0.050072	0.327794	unchanged	-1.08864	0.131293	0.881138	unchanged	-0.904788	0.194314	0.571732	unchanged	-0.172072	0.792896	0.923236	unchanged
B9J08_000448	SHH3	-0.0391928	0.805361	0.923563	unchanged	0.00938957	0.952867	0.98333	unchanged	0.173045	0.284532	0.797733	unchanged	0.240306	0.144667	0.503966	unchanged	-0.0485824	0.759551	0.953576	unchanged	0.163656	0.309121	0.675411	unchanged	0.230916	0.158725	0.494975	unchanged
B9J08_000449	GAP6	-0.0793202	0.564427	0.785869	unchanged	0.0989137	0.47369	0.735462	unchanged	-0.0170776	0.900573	0.992094	unchanged	0.238377	0.0980748	0.433683	unchanged	-0.178234	0.206036	0.884595	unchanged	-0.115991	0.401882	0.739874	unchanged	0.139463	0.31592	0.657043	unchanged
B9J08_000450	YJR124C	0.269211	0.0496523	0.24803	unchanged	0.307985	0.0277589	0.205456	unchanged	0.224873	0.0936398	0.64205	unchanged	0.172836	0.188287	0.556233	unchanged	-0.0387738	0.758949	0.953576	unchanged	-0.0831119	0.512925	0.809762	unchanged	-0.135149	0.294024	0.63952	unchanged
B9J08_000451	LEU3	-0.256908	0.00741658	0.107923	unchanged	-0.0876207	0.300048	0.590069	unchanged	-0.175085	0.0496214	0.529941	unchanged	-0.0412339	0.618453	0.865155	unchanged	-0.169288	0.0572312	0.871025	unchanged	-0.0874646	0.299172	0.667131	unchanged	0.0463868	0.575096	0.825168	unchanged
B9J08_000452	DAD4	0.189057	0.118415	0.363107	unchanged	0.00766315	0.947443	0.981156	unchanged	0.101759	0.384489	0.846953	unchanged	-0.268813	0.0348314	0.287975	unchanged	0.181393	0.130612	0.881138	unchanged	0.0940959	0.41762	0.747932	unchanged	-0.276476	0.0298772	0.259728	unchanged
B9J08_000453	B9J08_000453	2.30016	0.000131079	0.024916	up	2.22963	0.000196863	0.089299	unchanged	2.38447	7.71326e-05	0.071931	unchanged	2.47339	4.8359e-05	0.0567883	unchanged	0.0705372	0.824594	0.961427	unchanged	0.154842	0.620163	0.870786	unchanged	0.243766	0.433468	0.737598	unchanged
B9J08_000454	FGR32	-0.0554195	0.579309	0.795759	unchanged	0.0941868	0.350936	0.636899	unchanged	0.0715742	0.474792	0.88122	unchanged	0.148898	0.149175	0.512042	unchanged	-0.149606	0.147538	0.883207	unchanged	-0.0226126	0.819384	0.941588	unchanged	0.0547114	0.582262	0.829479	unchanged
B9J08_000456	B9J08_000456	-0.0648841	0.604774	0.811957	unchanged	-0.049683	0.691422	0.862335	unchanged	-0.0454835	0.714924	0.956093	unchanged	0.148338	0.242646	0.612332	unchanged	-0.0152011	0.902675	0.974758	unchanged	0.00419956	0.97293	0.992767	unchanged	0.198021	0.1248	0.450949	unchanged
B9J08_000457	B9J08_000457	-0.060004	0.792859	0.916812	unchanged	0.326502	0.167698	0.446333	unchanged	0.32514	0.169083	0.70848	unchanged	0.42475	0.079444	0.402663	unchanged	-0.386506	0.107061	0.87398	unchanged	-0.00136136	0.995218	0.998217	unchanged	0.0982486	0.666425	0.870481	unchanged
B9J08_000458	CEK1	0.0364168	0.826385	0.929293	unchanged	0.116387	0.486625	0.742767	unchanged	0.014015	0.932494	0.99492	unchanged	0.0282494	0.864479	0.959214	unchanged	-0.0799704	0.628748	0.918653	unchanged	-0.102372	0.536047	0.822874	unchanged	-0.0881378	0.593457	0.833454	unchanged
B9J08_000459	EMP24	0.0490595	0.552591	0.780522	unchanged	0.0745931	0.370737	0.650918	unchanged	-0.0886519	0.29038	0.803289	unchanged	-0.129666	0.130762	0.488205	unchanged	-0.0255336	0.755838	0.953253	unchanged	-0.163245	0.0628368	0.397357	unchanged	-0.204259	0.0243004	0.232372	unchanged
B9J08_000460	AAT21	-0.312855	0.0334746	0.209657	unchanged	-0.295667	0.0427188	0.242098	unchanged	-0.211728	0.131738	0.687468	unchanged	-0.313038	0.0333174	0.286178	unchanged	-0.0171877	0.898344	0.973357	unchanged	0.083939	0.535306	0.822202	unchanged	-0.0173708	0.897219	0.966369	unchanged
B9J08_000461	RPS27	0.194657	0.0648135	0.274085	unchanged	0.0908171	0.364491	0.648024	unchanged	-0.0845773	0.397396	0.850542	unchanged	-0.193683	0.0660317	0.374757	unchanged	0.10384	0.301973	0.888263	unchanged	-0.175394	0.0923082	0.445344	unchanged	-0.284501	0.011201	0.16124	unchanged
B9J08_000462	GLC7	0.0961105	0.356794	0.634528	unchanged	0.137262	0.195391	0.48069	unchanged	-0.04602	0.655006	0.940412	unchanged	0.125877	0.232278	0.603861	unchanged	-0.0411513	0.688589	0.930323	unchanged	-0.183282	0.0905837	0.444077	unchanged	-0.0113852	0.911368	0.971993	unchanged
B9J08_000463	VFA1	-0.26357	0.060406	0.268443	unchanged	-0.35604	0.0156955	0.173298	unchanged	0.0647541	0.621381	0.93008	unchanged	0.105368	0.424904	0.765923	unchanged	0.0924698	0.48477	0.90246	unchanged	0.420794	0.00581873	0.21342	unchanged	0.461408	0.00313929	0.0930172	unchanged
B9J08_000464	B9J08_000464	-0.318787	0.0165616	0.152441	unchanged	-0.366783	0.00750044	0.137959	unchanged	-0.0175851	0.881632	0.99024	unchanged	0.019972	0.865641	0.959534	unchanged	0.047996	0.687268	0.929635	unchanged	0.349198	0.00988195	0.262415	unchanged	0.386755	0.00524878	0.11554	unchanged
B9J08_000465	ARO2	0.00176218	0.981797	0.992891	unchanged	-0.0773505	0.325851	0.613765	unchanged	-0.155805	0.0599534	0.573656	unchanged	-0.104515	0.190539	0.558395	unchanged	0.0791127	0.315024	0.890799	unchanged	-0.0784543	0.318969	0.680509	unchanged	-0.0271649	0.725556	0.892569	unchanged
B9J08_000466	B9J08_000466	-0.380597	0.00127854	0.0565833	unchanged	-0.250752	0.0185559	0.182996	unchanged	-0.140835	0.1542	0.700747	unchanged	-0.246663	0.0199089	0.245159	unchanged	-0.129846	0.189002	0.884595	unchanged	0.109917	0.259555	0.635641	unchanged	0.00408833	0.965747	0.986942	unchanged
B9J08_000467	MNL1	-0.395362	0.00791989	0.111024	unchanged	-0.368627	0.0119521	0.158051	unchanged	0.000387621	0.997592	0.999973	unchanged	-0.0322563	0.801931	0.938369	unchanged	-0.0267347	0.836414	0.961427	unchanged	0.369015	0.011687	0.270488	unchanged	0.336371	0.0192327	0.203746	unchanged
B9J08_000468	ACE2	-0.275532	0.0236511	0.180409	unchanged	-0.149038	0.18956	0.473959	unchanged	-0.123818	0.270178	0.78554	unchanged	-0.291151	0.0178072	0.23344	unchanged	-0.126494	0.261524	0.884595	unchanged	0.0252203	0.818273	0.94112	unchanged	-0.142113	0.209408	0.558193	unchanged
B9J08_000469	KGD2	-0.170625	0.00466233	0.0881822	unchanged	-0.124019	0.028008	0.205456	unchanged	-0.0746053	0.161411	0.703873	unchanged	-0.052841	0.312339	0.685974	unchanged	-0.0466063	0.370918	0.896101	unchanged	0.0494138	0.343597	0.702223	unchanged	0.0711781	0.1801	0.523347	unchanged
B9J08_000471	CTP1	0.12004	0.548903	0.778974	unchanged	0.303262	0.142796	0.414233	unchanged	0.245453	0.2282	0.756662	unchanged	0.248755	0.222412	0.59225	unchanged	-0.183222	0.360176	0.896101	unchanged	-0.0578099	0.768488	0.927921	unchanged	-0.054507	0.78136	0.916579	unchanged
B9J08_000472	ECM9	-0.0398079	0.91516	0.965151	unchanged	0.53772	0.156778	0.433135	unchanged	0.301688	0.415327	0.858907	unchanged	0.595109	0.118033	0.467323	unchanged	-0.577528	0.127551	0.881138	unchanged	-0.236032	0.508436	0.808188	unchanged	0.0573896	0.870174	0.956224	unchanged
B9J08_000473	FLC2	-0.0558875	0.79631	0.919097	unchanged	0.462137	0.0478682	0.2543	unchanged	0.389313	0.0886383	0.629622	unchanged	0.604809	0.0133638	0.212985	unchanged	-0.518025	0.0291988	0.871025	unchanged	-0.0728246	0.735585	0.918195	unchanged	0.142672	0.510673	0.785471	unchanged
B9J08_000474	STT4	-0.051617	0.622261	0.823174	unchanged	0.130658	0.223055	0.507416	unchanged	0.0587917	0.574552	0.9167	unchanged	0.101546	0.33781	0.705803	unchanged	-0.182275	0.0969771	0.87398	unchanged	-0.0718667	0.492851	0.801706	unchanged	-0.0291122	0.779485	0.91645	unchanged
B9J08_000475	TIF6	0.564227	0.0294211	0.198688	unchanged	0.308363	0.20515	0.491747	unchanged	0.0171089	0.942197	0.997165	unchanged	0.396816	0.109088	0.458413	unchanged	0.255864	0.285488	0.884595	unchanged	-0.291254	0.228343	0.602948	unchanged	0.0884532	0.706432	0.886482	unchanged
B9J08_000476	HSP104	-1.19011	0.0137527	0.14068	unchanged	-1.46443	0.00406002	0.12524	unchanged	-1.50132	0.00343721	0.281077	unchanged	-1.45809	0.00414836	0.13884	unchanged	0.274325	0.521225	0.910254	unchanged	-0.0368896	0.930735	0.97961	unchanged	0.00634146	0.98807	0.995986	unchanged
B9J08_000478	OFR1	0.0721601	0.454101	0.709989	unchanged	0.0242129	0.799989	0.916112	unchanged	0.245424	0.0203953	0.401268	unchanged	0.218803	0.0350907	0.288206	unchanged	0.0479472	0.615999	0.918089	unchanged	0.221211	0.033074	0.341133	unchanged	0.19459	0.0562653	0.330935	unchanged
B9J08_000479	CDR4.1	-0.10105	0.395125	0.668787	unchanged	-0.163146	0.179462	0.459637	unchanged	-0.261545	0.0401553	0.494902	unchanged	-0.141868	0.238078	0.607099	unchanged	0.062096	0.598176	0.916519	unchanged	-0.0983996	0.407556	0.743345	unchanged	0.0212775	0.855835	0.949714	unchanged
B9J08_000480	CDC48	-0.18081	0.00540196	0.0924201	unchanged	-0.15685	0.0127065	0.160858	unchanged	-0.170032	0.00793418	0.326072	unchanged	-0.107141	0.0706271	0.385533	unchanged	-0.0239602	0.667555	0.924906	unchanged	-0.0131818	0.812727	0.93894	unchanged	0.0497082	0.378277	0.70069	unchanged
B9J08_000481	MCU1	0.0947817	0.301037	0.584077	unchanged	0.0343662	0.702892	0.868999	unchanged	-0.00966597	0.914246	0.993394	unchanged	-0.0788255	0.386805	0.738332	unchanged	0.0604155	0.503801	0.907855	unchanged	-0.0440321	0.624628	0.872654	unchanged	-0.113192	0.219908	0.570542	unchanged
B9J08_000482	ECM27	0.104499	0.470282	0.720355	unchanged	0.387375	0.0159092	0.173991	unchanged	0.196073	0.185062	0.713649	unchanged	0.300978	0.0507635	0.329763	unchanged	-0.282876	0.0635024	0.871025	unchanged	-0.191301	0.19266	0.570735	unchanged	-0.0863973	0.545536	0.808285	unchanged
B9J08_000483	HSP70	-1.06193	0.00173428	0.0605413	unchanged	-1.1162	0.00120804	0.0941025	unchanged	-0.767703	0.0134486	0.359359	unchanged	-0.690009	0.0231102	0.259796	unchanged	0.054272	0.845569	0.963866	unchanged	0.348501	0.221978	0.596832	unchanged	0.426195	0.140046	0.473451	unchanged
B9J08_000484	GCV3	0.0883865	0.209139	0.484344	unchanged	0.164695	0.0282762	0.205456	unchanged	0.206702	0.00841669	0.326072	unchanged	0.162643	0.0299267	0.274495	unchanged	-0.0763086	0.274351	0.884595	unchanged	0.0420071	0.540766	0.823865	unchanged	-0.00205178	0.975995	0.99088	unchanged
B9J08_000485	SNC2	-0.056105	0.573071	0.791131	unchanged	-0.00539706	0.956502	0.985203	unchanged	0.114838	0.257066	0.777529	unchanged	-0.0137982	0.889045	0.968902	unchanged	-0.050708	0.60985	0.918089	unchanged	0.120235	0.23611	0.611989	unchanged	-0.00840117	0.932238	0.977968	unchanged
B9J08_000486	ACT1	-0.0455564	0.424803	0.688974	unchanged	-0.00453365	0.935919	0.977472	unchanged	-0.0200166	0.723202	0.957375	unchanged	0.0111918	0.842761	0.952685	unchanged	-0.0410228	0.471293	0.901279	unchanged	-0.015483	0.783898	0.931232	unchanged	0.0157254	0.780607	0.91645	unchanged
B9J08_000487	OSM2	-0.0955095	0.405826	0.675502	unchanged	-0.0421384	0.710804	0.874732	unchanged	-0.158786	0.176307	0.711077	unchanged	-0.0672524	0.555227	0.836786	unchanged	-0.0533711	0.638898	0.918808	unchanged	-0.116648	0.312363	0.677403	unchanged	-0.0251141	0.824471	0.936744	unchanged
B9J08_000488	RAD54	0.0510961	0.560959	0.784113	unchanged	-0.0118472	0.892324	0.958929	unchanged	0.0094301	0.913911	0.993394	unchanged	0.0164673	0.850245	0.954346	unchanged	0.0629433	0.474104	0.902118	unchanged	0.0212773	0.80693	0.936521	unchanged	0.0283144	0.745092	0.900263	unchanged
B9J08_000489	YRB30	0.0910432	0.319919	0.604485	unchanged	0.0492696	0.585784	0.805152	unchanged	-0.0973414	0.289157	0.802713	unchanged	-0.175621	0.0674877	0.378822	unchanged	0.0417736	0.642207	0.921002	unchanged	-0.146611	0.118709	0.48365	unchanged	-0.22489	0.0235464	0.229257	unchanged
B9J08_000490	CUP2	0.136977	0.0365817	0.215965	unchanged	0.183041	0.00814987	0.137959	unchanged	0.0815426	0.189372	0.716875	unchanged	0.0807768	0.193279	0.560374	unchanged	-0.046064	0.447871	0.90059	unchanged	-0.101499	0.107831	0.464613	unchanged	-0.102265	0.105431	0.41576	unchanged
B9J08_000491	CYB2	0.064989	0.422204	0.687832	unchanged	0.0233695	0.770743	0.901915	unchanged	0.233393	0.0102684	0.326446	unchanged	0.228444	0.0116095	0.208206	unchanged	0.0416194	0.603647	0.918087	unchanged	0.210023	0.0180563	0.307067	unchanged	0.205074	0.020395	0.208682	unchanged
B9J08_000492	MYO2	-0.0367216	0.530136	0.767264	unchanged	0.0210109	0.718057	0.877899	unchanged	-0.00438368	0.939783	0.99674	unchanged	0.0814647	0.175413	0.544858	unchanged	-0.0577324	0.328626	0.894329	unchanged	-0.0253945	0.662611	0.891734	unchanged	0.0604538	0.306845	0.650239	unchanged
B9J08_000493	YBL029C-A	0.0419313	0.700558	0.866916	unchanged	-0.0116915	0.914455	0.968014	unchanged	0.241786	0.0402643	0.494902	unchanged	0.184401	0.106284	0.453867	unchanged	0.0536228	0.622975	0.918653	unchanged	0.253478	0.0325529	0.341133	unchanged	0.196092	0.0873847	0.390972	unchanged
B9J08_000494	PHO91	-0.0915572	0.340319	0.623473	unchanged	-0.0251067	0.790387	0.91022	unchanged	0.152761	0.121389	0.680534	unchanged	0.224305	0.0298635	0.274495	unchanged	-0.0664505	0.484833	0.90246	unchanged	0.177867	0.0753596	0.423346	unchanged	0.249412	0.0176563	0.199472	unchanged
B9J08_000495	B9J08_000495	0.0667976	0.53408	0.768404	unchanged	0.0395542	0.711481	0.874853	unchanged	0.152096	0.16893	0.708393	unchanged	0.0711376	0.508006	0.813752	unchanged	0.0272434	0.798411	0.960251	unchanged	0.112542	0.300489	0.667131	unchanged	0.0315834	0.767115	0.909834	unchanged
B9J08_000496	B9J08_000496	0.136124	0.132522	0.385596	unchanged	0.0336431	0.698528	0.866686	unchanged	0.0963849	0.27648	0.792577	unchanged	0.0824115	0.34919	0.713471	unchanged	0.102481	0.248407	0.884595	unchanged	0.0627418	0.472643	0.787248	unchanged	0.0487684	0.575168	0.825168	unchanged
B9J08_000497	MAF1	-0.00897202	0.901986	0.960456	unchanged	0.0488977	0.505609	0.754399	unchanged	0.0722122	0.329512	0.8285	unchanged	0.0668365	0.365475	0.722984	unchanged	-0.0578697	0.431491	0.90059	unchanged	0.0233145	0.748461	0.922296	unchanged	0.0179388	0.80493	0.928185	unchanged
B9J08_000498	IPP1	0.0685149	0.208359	0.484344	unchanged	0.0762694	0.164292	0.441881	unchanged	0.106528	0.0598766	0.573656	unchanged	0.0199268	0.706659	0.903139	unchanged	-0.00775446	0.883277	0.971161	unchanged	0.0302587	0.568926	0.842765	unchanged	-0.0563426	0.296059	0.642121	unchanged
B9J08_000499	SPO11	0.0827747	0.440594	0.700455	unchanged	0.138311	0.206359	0.49301	unchanged	0.145466	0.184012	0.713357	unchanged	0.421393	0.00125504	0.101468	unchanged	-0.0555364	0.60078	0.91745	unchanged	0.00715491	0.945806	0.983454	unchanged	0.283082	0.0162201	0.19333	unchanged
B9J08_000500	RCR1	-0.149668	0.173698	0.441215	unchanged	-0.154571	0.161334	0.43766	unchanged	0.112853	0.29489	0.804738	unchanged	0.070694	0.50641	0.813142	unchanged	0.0049026	0.963147	0.989383	unchanged	0.267424	0.0223192	0.317123	unchanged	0.225265	0.048088	0.308342	unchanged
B9J08_000501	PHM7	-0.199746	0.216858	0.492483	unchanged	0.0870186	0.581274	0.802247	unchanged	0.208603	0.197625	0.726343	unchanged	0.852067	9.00455e-05	0.0567883	unchanged	-0.286765	0.0847586	0.87398	unchanged	0.121584	0.442716	0.76387	unchanged	0.765049	0.000239473	0.0377546	up
B9J08_000502	DIT1	0.110155	0.338391	0.621219	unchanged	0.15007	0.198634	0.484246	unchanged	0.24784	0.0421212	0.501168	unchanged	0.369019	0.00501215	0.148972	unchanged	-0.0399151	0.722511	0.946052	unchanged	0.0977694	0.387302	0.733381	unchanged	0.218949	0.0655196	0.351439	unchanged
B9J08_000503	GIT1	-0.0595409	0.432097	0.693609	unchanged	0.0944168	0.220193	0.505057	unchanged	0.0566996	0.452603	0.87376	unchanged	0.0774051	0.309442	0.684508	unchanged	-0.153958	0.0551307	0.871025	unchanged	-0.0377171	0.614125	0.868173	unchanged	-0.0170117	0.819353	0.934932	unchanged
B9J08_000504	INP51	-0.00781334	0.90386	0.96092	unchanged	0.0429722	0.509901	0.755749	unchanged	0.185392	0.0113872	0.338769	unchanged	0.18335	0.0121119	0.210582	unchanged	-0.0507856	0.43643	0.90059	unchanged	0.142419	0.0412586	0.347441	unchanged	0.140378	0.0437866	0.296088	unchanged
B9J08_000505	B9J08_000505	-0.0319818	0.828417	0.92937	unchanged	-0.118578	0.428174	0.698834	unchanged	0.0209832	0.8865	0.990748	unchanged	0.0559332	0.703914	0.901948	unchanged	0.0865964	0.559211	0.912433	unchanged	0.139561	0.350035	0.70693	unchanged	0.174511	0.246352	0.597373	unchanged
B9J08_000506	VMA8	-0.0655139	0.238844	0.519922	unchanged	-0.0680514	0.222146	0.506455	unchanged	-0.0132667	0.806542	0.97495	unchanged	-0.0816929	0.147356	0.50843	unchanged	0.00253751	0.962607	0.989273	unchanged	0.0547847	0.320426	0.681718	unchanged	-0.0136414	0.801164	0.926616	unchanged
B9J08_000507	SDH12	-0.0329961	0.535283	0.769308	unchanged	-0.0807493	0.142751	0.414233	unchanged	-0.0396003	0.45825	0.87376	unchanged	0.0175694	0.739955	0.915317	unchanged	0.0477533	0.373345	0.896101	unchanged	0.0411491	0.441206	0.76387	unchanged	0.0983187	0.0796764	0.377891	unchanged
B9J08_000508	SCY1	0.0882896	0.424292	0.688769	unchanged	-0.00354438	0.974133	0.994152	unchanged	0.0898684	0.415666	0.858907	unchanged	0.0834912	0.448667	0.777795	unchanged	0.091834	0.405511	0.90059	unchanged	0.0934128	0.3971	0.737078	unchanged	0.0870356	0.429202	0.734281	unchanged
B9J08_000509	ASM3	0.0730081	0.257192	0.540032	unchanged	0.149355	0.0302654	0.210277	unchanged	0.000825472	0.989508	0.999973	unchanged	0.0785311	0.223447	0.593531	unchanged	-0.0763474	0.234244	0.884595	unchanged	-0.14853	0.0300645	0.341133	unchanged	-0.0708244	0.26679	0.617133	unchanged
B9J08_000510	ROM2	-0.141658	0.0111122	0.131557	unchanged	-0.0725114	0.155048	0.431715	unchanged	-0.0601974	0.231899	0.758821	unchanged	-0.0382772	0.43968	0.773203	unchanged	-0.0691468	0.173514	0.884595	unchanged	0.012314	0.801616	0.935218	unchanged	0.0342342	0.488283	0.771997	unchanged
B9J08_000511	FEN12	0.343034	0.00477924	0.0885566	unchanged	0.315536	0.00810304	0.137959	unchanged	-0.0340998	0.742275	0.960349	unchanged	0.0938314	0.371795	0.729066	unchanged	0.0274979	0.790304	0.959747	unchanged	-0.349636	0.00418832	0.206366	unchanged	-0.221704	0.0471368	0.305281	unchanged
B9J08_000512	B9J08_000512	0.0737418	0.446886	0.7049	unchanged	0.0455205	0.636465	0.833749	unchanged	0.162859	0.106296	0.664247	unchanged	0.000728846	0.993932	0.999849	unchanged	0.0282213	0.76867	0.954807	unchanged	0.117339	0.233154	0.607859	unchanged	-0.0447917	0.64138	0.861016	unchanged
B9J08_000513	TOM1	0.012212	0.884854	0.955942	unchanged	-0.0427132	0.614262	0.822961	unchanged	-0.0546791	0.519783	0.897015	unchanged	-0.016622	0.843703	0.952685	unchanged	0.0549253	0.517809	0.910254	unchanged	-0.0119659	0.887062	0.967031	unchanged	0.0260912	0.75708	0.904527	unchanged
B9J08_000514	RAD52	0.205867	0.0412327	0.2281	unchanged	0.259598	0.0133854	0.164401	unchanged	0.1537	0.114542	0.677012	unchanged	0.134658	0.16237	0.52618	unchanged	-0.0537311	0.562801	0.912433	unchanged	-0.105898	0.262048	0.637319	unchanged	-0.12494	0.189846	0.535066	unchanged
B9J08_000515	UBA3	-0.214854	0.0235509	0.180409	unchanged	-0.331095	0.0016442	0.103661	unchanged	-0.154566	0.087803	0.627451	unchanged	-0.190594	0.0402793	0.298335	unchanged	0.116241	0.19038	0.884595	unchanged	0.176528	0.0553392	0.38287	unchanged	0.1405	0.118025	0.436782	unchanged
B9J08_000516	CLD1	0.00818182	0.92967	0.969337	unchanged	-0.125822	0.190287	0.473959	unchanged	-0.0521713	0.575566	0.9167	unchanged	-0.0710999	0.447712	0.777597	unchanged	0.134004	0.163759	0.884595	unchanged	0.0736512	0.431852	0.758966	unchanged	0.0547226	0.557062	0.81349	unchanged
B9J08_000517	FET31	0.0295956	0.730705	0.880202	unchanged	-0.0978894	0.265555	0.555271	unchanged	-0.172722	0.0604342	0.573656	unchanged	-0.287951	0.00442256	0.142498	unchanged	0.127485	0.153243	0.884595	unchanged	-0.0748322	0.389883	0.734195	unchanged	-0.190061	0.0413874	0.288813	unchanged
B9J08_000518	APM3	-0.0396316	0.665993	0.846099	unchanged	0.0476117	0.604465	0.815959	unchanged	-0.00629848	0.945021	0.997331	unchanged	-0.0547144	0.551996	0.836156	unchanged	-0.0872433	0.347314	0.894329	unchanged	-0.0539102	0.55662	0.834462	unchanged	-0.102326	0.27271	0.624353	unchanged
B9J08_000519	DPM2	0.0877031	0.398032	0.669172	unchanged	0.160708	0.132948	0.401317	unchanged	0.0652155	0.526946	0.898947	unchanged	-0.00922471	0.928172	0.985668	unchanged	-0.0730044	0.479085	0.902118	unchanged	-0.0954921	0.357506	0.711424	unchanged	-0.169932	0.113187	0.428645	unchanged
B9J08_000520	SRO77	-0.0999016	0.300147	0.583342	unchanged	-0.0273005	0.772797	0.902705	unchanged	-0.026977	0.775147	0.967211	unchanged	0.180536	0.0720879	0.387192	unchanged	-0.0726011	0.446627	0.90059	unchanged	0.000323472	0.99726	0.998565	unchanged	0.207836	0.0418487	0.290338	unchanged
B9J08_000521	ATG12	-0.0508746	0.630267	0.828648	unchanged	-0.0477492	0.651458	0.842444	unchanged	0.102503	0.336664	0.832464	unchanged	0.0682818	0.518082	0.819595	unchanged	-0.00312543	0.976254	0.992608	unchanged	0.150253	0.166367	0.542085	unchanged	0.116031	0.278201	0.629105	unchanged
B9J08_000522	B9J08_000522	-0.0343929	0.726188	0.878613	unchanged	-0.116894	0.245608	0.533191	unchanged	-0.00588289	0.952079	0.997922	unchanged	0.0064616	0.947355	0.988328	unchanged	0.0825006	0.405927	0.90059	unchanged	0.111011	0.268011	0.64186	unchanged	0.123355	0.22071	0.571308	unchanged
B9J08_000523	OCT1	0.0773371	0.475352	0.724772	unchanged	0.134846	0.222042	0.506455	unchanged	0.0533811	0.62007	0.929584	unchanged	-0.127799	0.246175	0.616301	unchanged	-0.0575094	0.59275	0.915968	unchanged	-0.0814654	0.450664	0.768124	unchanged	-0.262645	0.0261396	0.239863	unchanged
B9J08_000524	PKH3	-0.147229	0.19307	0.464878	unchanged	0.0390451	0.721529	0.878807	unchanged	0.0625262	0.568965	0.916009	unchanged	0.140943	0.209947	0.581619	unchanged	-0.186274	0.105268	0.87398	unchanged	0.0234811	0.829387	0.943511	unchanged	0.101898	0.356941	0.6879	unchanged
B9J08_000525	MIX23	0.103783	0.49	0.735293	unchanged	0.171188	0.26195	0.550743	unchanged	0.167767	0.26961	0.78554	unchanged	0.10505	0.483452	0.796425	unchanged	-0.0674051	0.649914	0.921567	unchanged	-0.00342098	0.98148	0.994051	unchanged	-0.0661374	0.655003	0.866293	unchanged
B9J08_000526	PPT1	-0.0987689	0.235596	0.51621	unchanged	-0.0479083	0.556972	0.787377	unchanged	0.0475107	0.559196	0.9124	unchanged	0.0719109	0.380425	0.733786	unchanged	-0.0508606	0.532789	0.911429	unchanged	0.0954189	0.249309	0.627142	unchanged	0.119819	0.153501	0.489576	unchanged
B9J08_000527	DID2	0.066585	0.43597	0.696902	unchanged	-0.0262743	0.756618	0.895401	unchanged	0.148823	0.0946508	0.643217	unchanged	0.016855	0.841807	0.952685	unchanged	0.0928592	0.28163	0.884595	unchanged	0.175097	0.0532425	0.376708	unchanged	0.0431293	0.610448	0.844567	unchanged
B9J08_000528	SOD2	-0.0760822	0.127796	0.37851	unchanged	-0.190589	0.00126181	0.0941025	unchanged	-0.134127	0.0130136	0.359359	unchanged	-0.0877658	0.083052	0.408771	unchanged	0.114507	0.0291076	0.871025	unchanged	0.0564622	0.249131	0.627142	unchanged	0.102823	0.0464124	0.301486	unchanged
B9J08_000529	VPS17	-0.00230794	0.981225	0.992891	unchanged	0.007598	0.938279	0.977717	unchanged	0.158738	0.121543	0.680534	unchanged	0.0256757	0.793394	0.935509	unchanged	-0.00990593	0.919414	0.97841	unchanged	0.15114	0.138143	0.508073	unchanged	0.0180777	0.853338	0.949237	unchanged
B9J08_000530	UGO1	-0.179545	0.0851038	0.311824	unchanged	-0.135732	0.182629	0.464012	unchanged	0.0598467	0.544615	0.903474	unchanged	0.0581954	0.555539	0.836786	unchanged	-0.0438124	0.657211	0.923033	unchanged	0.195579	0.062553	0.396416	unchanged	0.193928	0.0644749	0.348647	unchanged
B9J08_000531	SDC1	0.322388	0.00554268	0.0940596	unchanged	0.21386	0.0471448	0.251591	unchanged	0.208211	0.0519919	0.537036	unchanged	0.160119	0.124308	0.480281	unchanged	0.108527	0.283328	0.884595	unchanged	-0.00564956	0.954447	0.987694	unchanged	-0.0537409	0.589051	0.83211	unchanged
B9J08_000532	TLG1	-0.064681	0.453181	0.709598	unchanged	-0.107336	0.221834	0.506455	unchanged	-0.165308	0.0692761	0.591793	unchanged	-0.215009	0.0229582	0.259796	unchanged	0.042655	0.618566	0.918653	unchanged	-0.0579722	0.500219	0.80537	unchanged	-0.107673	0.220027	0.570542	unchanged
B9J08_000533	SPT3	0.0410989	0.803658	0.923318	unchanged	-0.0129392	0.937711	0.977697	unchanged	-0.0664582	0.687973	0.951907	unchanged	-0.299852	0.0881108	0.418274	unchanged	0.0540381	0.742952	0.95088	unchanged	-0.053519	0.745104	0.920976	unchanged	-0.286913	0.0999245	0.406917	unchanged
B9J08_000534	B9J08_000534	0.18754	0.04756	0.245124	unchanged	0.154068	0.0961782	0.345136	unchanged	0.0497518	0.57255	0.9167	unchanged	-0.00126049	0.988526	0.999161	unchanged	0.0334718	0.701476	0.935826	unchanged	-0.104317	0.24348	0.622654	unchanged	-0.155329	0.0917941	0.39495	unchanged
B9J08_000535	SPP2	0.227892	0.0557978	0.260304	unchanged	0.187747	0.10818	0.366041	unchanged	0.131467	0.247472	0.771837	unchanged	0.039002	0.72584	0.91405	unchanged	0.0401442	0.714964	0.941853	unchanged	-0.0562804	0.609215	0.866033	unchanged	-0.148745	0.18995	0.535077	unchanged
B9J08_000536	MDM31	0.402432	0.00212111	0.064255	unchanged	0.339884	0.00667775	0.137959	unchanged	-0.0104859	0.922702	0.993394	unchanged	-0.110627	0.31564	0.687817	unchanged	0.0625473	0.563589	0.912433	unchanged	-0.35037	0.00543868	0.209078	unchanged	-0.450511	0.000886635	0.0592894	unchanged
B9J08_000537	B9J08_000537	0.694097	0.0277632	0.193835	unchanged	0.510582	0.0922371	0.339237	unchanged	-0.109262	0.705457	0.956093	unchanged	0.296839	0.30985	0.684508	unchanged	0.183515	0.519132	0.910254	unchanged	-0.619844	0.0451024	0.359188	unchanged	-0.213743	0.45525	0.750079	unchanged
B9J08_000538	ARD1	0.204009	0.0654212	0.275115	unchanged	0.074491	0.477125	0.737375	unchanged	0.119116	0.261452	0.778266	unchanged	-0.00836813	0.935639	0.98611	unchanged	0.129518	0.222888	0.884595	unchanged	0.0446253	0.666467	0.893499	unchanged	-0.0828591	0.428029	0.733377	unchanged
B9J08_000539	TRS31	-0.0916467	0.582762	0.796907	unchanged	-0.26411	0.129639	0.395339	unchanged	-0.143689	0.392531	0.848907	unchanged	-0.280071	0.108691	0.458413	unchanged	0.172464	0.309088	0.888263	unchanged	0.120421	0.472602	0.787248	unchanged	-0.015961	0.923535	0.975835	unchanged
B9J08_000540	RRF1	-0.419275	0.0453768	0.238931	unchanged	-0.296153	0.140622	0.412218	unchanged	-0.130386	0.49275	0.887054	unchanged	-0.311367	0.119049	0.4691	unchanged	-0.123122	0.531534	0.911429	unchanged	0.165767	0.389743	0.734195	unchanged	-0.0152146	0.936879	0.978864	unchanged
B9J08_000541	AHC1	-0.139878	0.204035	0.479635	unchanged	-0.0475281	0.65705	0.846259	unchanged	-0.0300541	0.777934	0.967913	unchanged	-0.051841	0.627708	0.868638	unchanged	-0.0923498	0.392775	0.90059	unchanged	0.017474	0.869416	0.959298	unchanged	-0.00431286	0.967619	0.987734	unchanged
B9J08_000542	PTP3	-0.24272	0.0244367	0.181496	unchanged	-0.141445	0.162271	0.439076	unchanged	-0.0882153	0.370692	0.844624	unchanged	0.0937261	0.341074	0.707378	unchanged	-0.101275	0.308587	0.888263	unchanged	0.0532297	0.585286	0.852284	unchanged	0.235171	0.0272831	0.245136	unchanged
B9J08_000543	TRX1	-0.112077	0.262306	0.544236	unchanged	-0.288148	0.00983271	0.145453	unchanged	-0.234867	0.028647	0.443366	unchanged	-0.273618	0.0131804	0.212673	unchanged	0.176072	0.0883546	0.87398	unchanged	0.0532814	0.58718	0.853359	unchanged	0.01453	0.88168	0.961436	unchanged
B9J08_000544	CTM1	0.0200013	0.84229	0.935587	unchanged	-0.010694	0.915396	0.968381	unchanged	-0.0308352	0.758919	0.962305	unchanged	-0.0459927	0.647801	0.878667	unchanged	0.0306953	0.759453	0.953576	unchanged	-0.0201413	0.840344	0.949777	unchanged	-0.0352988	0.724433	0.892569	unchanged
B9J08_000545	HCR1	0.0153052	0.882775	0.954921	unchanged	-0.204254	0.0657725	0.289172	unchanged	-0.228708	0.0423022	0.501168	unchanged	-0.251587	0.0277319	0.273488	unchanged	0.219559	0.0499119	0.871025	unchanged	-0.0244548	0.81394	0.939375	unchanged	-0.0473336	0.649671	0.863702	unchanged
B9J08_000546	B9J08_000546	0.205663	0.0207579	0.172338	unchanged	0.143525	0.0901426	0.336621	unchanged	0.0959663	0.242293	0.767817	unchanged	-0.00143281	0.98571	0.997633	unchanged	0.062138	0.440297	0.90059	unchanged	-0.0475592	0.552742	0.832377	unchanged	-0.144958	0.0858591	0.387996	unchanged
B9J08_000547	YHR182W	0.121087	0.146488	0.406868	unchanged	0.0502519	0.533846	0.772634	unchanged	0.0653056	0.419833	0.860023	unchanged	0.0786247	0.333867	0.701946	unchanged	0.0708356	0.381381	0.897306	unchanged	0.0150538	0.850182	0.951657	unchanged	0.0283728	0.722178	0.891872	unchanged
B9J08_000548	UBX2	0.0833074	0.343495	0.625439	unchanged	0.00824375	0.924147	0.972118	unchanged	-0.0300577	0.728538	0.957456	unchanged	-0.155886	0.0887421	0.41906	unchanged	0.0750636	0.390632	0.90059	unchanged	-0.0383015	0.657924	0.891642	unchanged	-0.16413	0.0740551	0.366456	unchanged
B9J08_000549	KIC1	0.111327	0.261312	0.543193	unchanged	-0.0640958	0.513347	0.758546	unchanged	0.0641117	0.510025	0.89066	unchanged	-0.0304753	0.75303	0.920866	unchanged	0.175422	0.086147	0.87398	unchanged	0.128208	0.197303	0.574215	unchanged	0.0336206	0.727988	0.894123	unchanged
B9J08_000550	SWD3	0.0108965	0.917331	0.96528	unchanged	0.0297256	0.777502	0.905536	unchanged	-0.0842735	0.427305	0.863775	unchanged	0.0619157	0.556085	0.83694	unchanged	-0.0188291	0.857059	0.965318	unchanged	-0.113999	0.285478	0.655536	unchanged	0.03219	0.75734	0.904527	unchanged
B9J08_000551	VPS68	0.197462	0.0828326	0.307998	unchanged	0.308339	0.0114387	0.156145	unchanged	0.369632	0.00361153	0.281077	unchanged	0.252274	0.0315503	0.27935	unchanged	-0.110876	0.307624	0.888263	unchanged	0.0612929	0.56594	0.842069	unchanged	-0.0560646	0.599613	0.837925	unchanged
B9J08_000552	YGK3	-0.0343176	0.690928	0.861648	unchanged	0.0223793	0.79505	0.913742	unchanged	0.146813	0.104416	0.659661	unchanged	-0.0292815	0.733897	0.914133	unchanged	-0.0566969	0.512772	0.910141	unchanged	0.124433	0.162289	0.538259	unchanged	-0.0516608	0.549875	0.809396	unchanged
B9J08_000553	MRPS18	0.382807	0.0145789	0.144006	unchanged	0.452106	0.00544002	0.135667	unchanged	0.236177	0.106428	0.664247	unchanged	-0.20336	0.160005	0.523998	unchanged	-0.0692995	0.618608	0.918653	unchanged	-0.215929	0.13576	0.506043	unchanged	-0.655466	0.000323224	0.0377546	down
B9J08_000554	RPL25	0.278278	0.00165782	0.06024	unchanged	0.279566	0.00160122	0.103661	unchanged	0.0612446	0.402925	0.853553	unchanged	-0.0302483	0.676446	0.891976	unchanged	-0.00128795	0.985773	0.995588	unchanged	-0.218322	0.00854009	0.254068	unchanged	-0.309815	0.000712394	0.0529843	unchanged
B9J08_000555	PXL1	0.344159	0.0417027	0.228551	unchanged	0.443256	0.0120969	0.158384	unchanged	0.0537586	0.730527	0.957643	unchanged	0.101291	0.518716	0.820356	unchanged	-0.0990976	0.525322	0.911429	unchanged	-0.389498	0.0233974	0.318627	unchanged	-0.341965	0.0421056	0.290561	unchanged
B9J08_000556	B9J08_000556	0.0856439	0.548991	0.778974	unchanged	0.368239	0.0196819	0.187996	unchanged	0.316689	0.0395165	0.494902	unchanged	0.340577	0.0285854	0.27446	unchanged	-0.282595	0.0614908	0.871025	unchanged	-0.0515505	0.714292	0.912088	unchanged	-0.0276623	0.843962	0.944629	unchanged
B9J08_000557	PAN3	0.654919	0.363894	0.640372	unchanged	0.828123	0.246722	0.534352	unchanged	1.25753	0.0658837	0.583152	unchanged	1.21667	0.0753963	0.395819	unchanged	-0.173204	0.775629	0.955704	unchanged	0.429406	0.435634	0.761548	unchanged	0.388549	0.48184	0.766711	unchanged
B9J08_000558	FGR2	-0.116281	0.362408	0.639793	unchanged	-0.0340878	0.78622	0.908326	unchanged	-0.247875	0.0649831	0.580942	unchanged	-0.101454	0.42326	0.765199	unchanged	-0.0821928	0.514803	0.910244	unchanged	-0.213788	0.104657	0.463302	unchanged	-0.0673664	0.590957	0.83211	unchanged
B9J08_000559	B9J08_000559	-0.102971	0.231217	0.509953	unchanged	-0.153416	0.0840807	0.327695	unchanged	-0.122931	0.15703	0.700747	unchanged	-0.0369049	0.659464	0.884045	unchanged	0.0504445	0.549221	0.912433	unchanged	0.0304852	0.71586	0.912562	unchanged	0.116511	0.177732	0.521959	unchanged
B9J08_000560	YLR287C	0.214197	0.0820939	0.307778	unchanged	0.0650541	0.578085	0.800944	unchanged	0.0185149	0.873389	0.988164	unchanged	-0.0426668	0.714091	0.906501	unchanged	0.149143	0.211558	0.884595	unchanged	-0.0465392	0.688828	0.900116	unchanged	-0.107721	0.36043	0.68979	unchanged
B9J08_000561	WAL1	-0.0939247	0.3663	0.641865	unchanged	-0.0800186	0.439861	0.707983	unchanged	-0.124373	0.236173	0.76363	unchanged	-0.0495429	0.628685	0.868638	unchanged	-0.013906	0.891754	0.972654	unchanged	-0.0443541	0.664748	0.89267	unchanged	0.0304757	0.765067	0.908814	unchanged
B9J08_000562	RPD3	-0.509859	0.0888282	0.315288	unchanged	-0.188768	0.494214	0.746219	unchanged	-0.041639	0.874385	0.988596	unchanged	-0.539968	0.0693531	0.382184	unchanged	-0.321091	0.270036	0.884595	unchanged	0.147129	0.57938	0.849556	unchanged	-0.351199	0.222619	0.57206	unchanged
B9J08_000563	B9J08_000563	0.195961	0.716832	0.873012	unchanged	0.133265	0.807477	0.9204	unchanged	-0.32184	0.573261	0.9167	unchanged	-0.0300818	0.95617	0.98911	unchanged	0.062696	0.903285	0.975207	unchanged	-0.455105	0.408076	0.743502	unchanged	-0.163347	0.754368	0.904262	unchanged
B9J08_000565	MRPL8	0.1296	0.1629	0.425702	unchanged	0.0159201	0.858836	0.944895	unchanged	-0.0473647	0.598306	0.920935	unchanged	-0.134469	0.148898	0.511777	unchanged	0.113679	0.216821	0.884595	unchanged	-0.0632848	0.483016	0.794883	unchanged	-0.150389	0.109564	0.421848	unchanged
B9J08_000566	KSR1	0.0898662	0.340314	0.623473	unchanged	0.0375394	0.686442	0.861628	unchanged	0.0171285	0.853246	0.984091	unchanged	-0.0674869	0.470653	0.790325	unchanged	0.0523268	0.573337	0.913141	unchanged	-0.0204109	0.825132	0.943134	unchanged	-0.105026	0.266933	0.617196	unchanged
B9J08_000567	TSA1	0.0419974	0.597809	0.807381	unchanged	0.0631055	0.431096	0.702319	unchanged	0.0822462	0.307921	0.815926	unchanged	0.0531835	0.504801	0.812393	unchanged	-0.0211081	0.789535	0.959744	unchanged	0.0191406	0.808407	0.936618	unchanged	-0.00992199	0.899894	0.967765	unchanged
B9J08_000568	FRE3	0.247243	0.60457	0.811957	unchanged	0.477705	0.316529	0.606227	unchanged	0.0948409	0.841842	0.98245	unchanged	0.804244	0.0940117	0.429262	unchanged	-0.230462	0.610048	0.918089	unchanged	-0.382864	0.400768	0.739771	unchanged	0.326538	0.45245	0.748925	unchanged
B9J08_000569	MRPL4	0.169375	0.11617	0.359688	unchanged	0.0262634	0.798521	0.915261	unchanged	-0.0117861	0.908677	0.993394	unchanged	-0.0321571	0.754682	0.922183	unchanged	0.143112	0.178424	0.884595	unchanged	-0.0380495	0.711657	0.911268	unchanged	-0.0584205	0.571707	0.823448	unchanged
B9J08_000570	SMX4	0.129607	0.288518	0.571592	unchanged	0.0733544	0.542628	0.779237	unchanged	-0.0592994	0.621542	0.93008	unchanged	-0.278657	0.0336492	0.286504	unchanged	0.0562528	0.637795	0.918808	unchanged	-0.132654	0.276294	0.647593	unchanged	-0.352011	0.00994071	0.152093	unchanged
B9J08_000571	RPS16A	0.089569	0.3062	0.588403	unchanged	0.0622684	0.472773	0.734891	unchanged	0.0584246	0.499073	0.887054	unchanged	-0.0636242	0.462901	0.786075	unchanged	0.0273006	0.749951	0.951655	unchanged	-0.00384381	0.964098	0.988842	unchanged	-0.125893	0.156771	0.492548	unchanged
B9J08_000572	SEC39	-0.0617247	0.370489	0.646877	unchanged	-0.0553632	0.420644	0.693495	unchanged	0.0572761	0.403932	0.853951	unchanged	0.0969549	0.167437	0.533614	unchanged	-0.00636154	0.925246	0.980928	unchanged	0.112639	0.112859	0.47495	unchanged	0.152318	0.0384427	0.282457	unchanged
B9J08_000573	PIF1	-0.0413685	0.738782	0.883493	unchanged	0.0869545	0.485421	0.741956	unchanged	0.116138	0.352312	0.839116	unchanged	0.0722488	0.558994	0.838725	unchanged	-0.128323	0.306052	0.888263	unchanged	0.0291836	0.810902	0.937711	unchanged	-0.0147057	0.903996	0.969972	unchanged
B9J08_000574	PIF1	-0.108366	0.279962	0.562901	unchanged	-0.0678421	0.492924	0.745615	unchanged	0.00516841	0.957703	0.998644	unchanged	0.0497336	0.611056	0.863151	unchanged	-0.0405241	0.67956	0.927264	unchanged	0.0730105	0.457287	0.77307	unchanged	0.117576	0.238264	0.589042	unchanged
B9J08_000575	SEC62	0.241988	0.0224091	0.178018	unchanged	0.366903	0.0016809	0.103661	unchanged	0.286822	0.00875766	0.326072	unchanged	0.168152	0.095135	0.429262	unchanged	-0.124915	0.200907	0.884595	unchanged	-0.0800817	0.402472	0.739874	unchanged	-0.198751	0.0510301	0.314739	unchanged
B9J08_000576	RAD1	-0.379326	0.000333551	0.0343494	down	-0.248929	0.00758724	0.137959	unchanged	-0.35997	0.000514902	0.119883	unchanged	-0.416428	0.000142392	0.0567883	unchanged	-0.130397	0.123941	0.881138	unchanged	-0.111041	0.184131	0.56305	unchanged	-0.167499	0.0540761	0.325069	unchanged
B9J08_000577	BNA3	-0.451423	0.0406364	0.225734	unchanged	-0.599292	0.00996218	0.146559	unchanged	-0.0225308	0.911231	0.993394	unchanged	-0.240968	0.245878	0.616132	unchanged	0.147869	0.471408	0.901279	unchanged	0.576761	0.0122922	0.273245	unchanged	0.358324	0.0947149	0.399439	unchanged
B9J08_000578	B9J08_000578	-0.298906	0.0983911	0.332209	unchanged	-0.22464	0.203918	0.490435	unchanged	-0.129719	0.45219	0.87376	unchanged	-0.104661	0.542271	0.834212	unchanged	-0.0742656	0.666171	0.924906	unchanged	0.0949212	0.580741	0.850388	unchanged	0.119979	0.486265	0.769943	unchanged
B9J08_000579	RPL6.1	0.154986	0.393355	0.667009	unchanged	0.422316	0.0299471	0.210085	unchanged	0.384322	0.0438662	0.504779	unchanged	0.432348	0.0258405	0.266781	unchanged	-0.26733	0.140211	0.883207	unchanged	-0.037994	0.823983	0.942827	unchanged	0.0100322	0.95307	0.982605	unchanged
B9J08_000580	B9J08_000580	0.0249211	0.798351	0.919787	unchanged	0.0767374	0.436205	0.704994	unchanged	0.144127	0.153468	0.700747	unchanged	0.110104	0.267992	0.643542	unchanged	-0.0518163	0.595294	0.916062	unchanged	0.0673897	0.489559	0.799022	unchanged	0.0333669	0.730515	0.89438	unchanged
B9J08_000581	ARO8	-0.492836	7.33121e-06	0.0118101	down	-0.249161	0.00324093	0.121011	unchanged	0.0391937	0.581853	0.9167	unchanged	0.151741	0.0471118	0.321641	unchanged	-0.243675	0.00383388	0.871025	unchanged	0.288355	0.00107961	0.186638	unchanged	0.400903	5.80546e-05	0.0155441	up
B9J08_000582	HGT16	0.074357	0.756406	0.894256	unchanged	-0.0259345	0.914578	0.968014	unchanged	-0.111408	0.644058	0.936446	unchanged	-0.0652394	0.785222	0.933311	unchanged	0.100292	0.672623	0.924906	unchanged	-0.0854734	0.719396	0.912619	unchanged	-0.0393049	0.867922	0.955142	unchanged
B9J08_000583	RPL18A	0.207515	0.0892846	0.315288	unchanged	0.232503	0.0603252	0.278965	unchanged	-0.0533566	0.64653	0.938002	unchanged	0.069109	0.551833	0.836156	unchanged	-0.0249873	0.826241	0.961427	unchanged	-0.285859	0.0237624	0.318914	unchanged	-0.163394	0.166186	0.506793	unchanged
B9J08_000584	GTS1	-0.26502	0.00094548	0.0496377	down	-0.154799	0.0279035	0.205456	unchanged	-0.10431	0.119171	0.67777	unchanged	-0.107878	0.108095	0.457951	unchanged	-0.110221	0.10218	0.87398	unchanged	0.0504892	0.434385	0.76092	unchanged	0.0469213	0.466802	0.75899	unchanged
B9J08_000586	YDL199C	0.142797	0.113945	0.356827	unchanged	0.0926005	0.292266	0.583333	unchanged	-0.0614536	0.479363	0.882685	unchanged	-0.0836501	0.339509	0.706891	unchanged	0.0501965	0.561578	0.912433	unchanged	-0.154054	0.090198	0.443536	unchanged	-0.176251	0.0563048	0.330935	unchanged
B9J08_000587	PFY1	-0.0486656	0.415134	0.681497	unchanged	-0.0996501	0.108206	0.366041	unchanged	-0.0779825	0.199999	0.728627	unchanged	-0.0211191	0.720672	0.90933	unchanged	0.0509845	0.393725	0.90059	unchanged	0.0216676	0.713778	0.912088	unchanged	0.078531	0.196822	0.543082	unchanged
B9J08_000588	UBA2	0.0368819	0.545669	0.777249	unchanged	0.00813396	0.893337	0.959643	unchanged	-0.0333841	0.583774	0.917555	unchanged	0.0109102	0.85711	0.956213	unchanged	0.028748	0.636227	0.918808	unchanged	-0.041518	0.49636	0.803751	unchanged	0.00277622	0.963381	0.986407	unchanged
B9J08_000589	DPM1	0.0186568	0.809062	0.924193	unchanged	0.0258521	0.738088	0.886256	unchanged	0.0400241	0.605278	0.923228	unchanged	-0.0539992	0.487677	0.79883	unchanged	-0.00719531	0.925573	0.980928	unchanged	0.014172	0.853939	0.952511	unchanged	-0.0798513	0.309264	0.651721	unchanged
B9J08_000590	NRP1	0.0870413	0.16578	0.429716	unchanged	0.0308383	0.612324	0.821392	unchanged	-0.00671644	0.911598	0.993394	unchanged	-0.015158	0.802325	0.938369	unchanged	0.056203	0.359787	0.896101	unchanged	-0.0375548	0.53688	0.822874	unchanged	-0.0459963	0.451046	0.748481	unchanged
B9J08_000591	CSC1	-0.111478	0.333632	0.619284	unchanged	-0.182408	0.124667	0.388586	unchanged	0.00829673	0.941414	0.997165	unchanged	-0.135979	0.24152	0.612046	unchanged	0.0709297	0.534253	0.911429	unchanged	0.190705	0.108402	0.465512	unchanged	0.0464293	0.682352	0.87883	unchanged
B9J08_000592	UME6	-0.252918	0.478498	0.726808	unchanged	-0.254147	0.477474	0.737587	unchanged	-0.526139	0.155433	0.700747	unchanged	-0.763723	0.0494009	0.325389	unchanged	0.0012295	0.99723	0.998162	unchanged	-0.271992	0.451331	0.768124	unchanged	-0.509575	0.173512	0.516197	unchanged
B9J08_000593	BEM1	0.181732	0.221077	0.496379	unchanged	0.0277367	0.848791	0.940292	unchanged	-0.134636	0.361844	0.841273	unchanged	-0.29337	0.0611009	0.358464	unchanged	0.153995	0.292187	0.884595	unchanged	-0.162373	0.271126	0.643396	unchanged	-0.321107	0.0414125	0.288813	unchanged
B9J08_000594	B9J08_000594	-0.456987	0.0607896	0.268886	unchanged	-0.733619	0.00600081	0.137007	unchanged	-0.71819	0.00671085	0.326072	unchanged	-0.825211	0.00268851	0.120875	unchanged	0.276632	0.2404	0.884595	unchanged	0.0154287	0.94649	0.983784	unchanged	-0.0915916	0.691442	0.881577	unchanged
B9J08_000595	B9J08_000595	-0.217007	0.164288	0.427691	unchanged	-0.290053	0.0714103	0.300897	unchanged	-0.0480847	0.747433	0.962305	unchanged	-0.192299	0.212154	0.583457	unchanged	0.0730464	0.629914	0.918653	unchanged	0.241968	0.122955	0.487359	unchanged	0.0977546	0.518525	0.791381	unchanged
B9J08_000596	B9J08_000596	0.127338	0.134035	0.387485	unchanged	-0.00883946	0.913653	0.968014	unchanged	-0.0300565	0.712534	0.956093	unchanged	-0.278547	0.0039243	0.138254	unchanged	0.136178	0.110498	0.881138	unchanged	-0.021217	0.79413	0.933183	unchanged	-0.269708	0.00480193	0.111801	unchanged
B9J08_000597	B9J08_000597	0.20665	0.0459313	0.240197	unchanged	0.233253	0.0270003	0.204218	unchanged	-0.0229532	0.810759	0.976706	unchanged	0.103455	0.289839	0.664656	unchanged	-0.0266036	0.780354	0.957122	unchanged	-0.256206	0.0165812	0.296964	unchanged	-0.129798	0.187573	0.531859	unchanged
B9J08_000598	YUH1	0.0202662	0.828536	0.92937	unchanged	-0.0310337	0.740611	0.887043	unchanged	0.153646	0.116812	0.677207	unchanged	0.154674	0.114551	0.463905	unchanged	0.0513	0.585059	0.913774	unchanged	0.18468	0.0642451	0.399765	unchanged	0.185708	0.0629182	0.344858	unchanged
B9J08_000599	THP3	0.147909	0.0739194	0.292132	unchanged	0.106505	0.185775	0.468154	unchanged	0.136393	0.0961328	0.646162	unchanged	0.105888	0.187399	0.555969	unchanged	0.0414037	0.595227	0.916062	unchanged	0.0298873	0.700289	0.906028	unchanged	-0.000617053	0.993642	0.998296	unchanged
B9J08_000600	B9J08_000600	0.0294608	0.808868	0.924193	unchanged	0.082791	0.499903	0.751312	unchanged	0.158199	0.204612	0.728627	unchanged	0.137183	0.267812	0.643398	unchanged	-0.0533301	0.660025	0.923552	unchanged	0.0754085	0.532778	0.821863	unchanged	0.0543922	0.651643	0.86552	unchanged
B9J08_000601	DSF2	-0.0721597	0.575297	0.792569	unchanged	0.115129	0.374496	0.653966	unchanged	0.0649226	0.61208	0.925683	unchanged	0.0286396	0.822386	0.944922	unchanged	-0.187289	0.15717	0.884595	unchanged	-0.0502062	0.692741	0.902367	unchanged	-0.0864893	0.49881	0.77853	unchanged
B9J08_000602	LKH1	0.0287193	0.642792	0.835345	unchanged	-0.0501617	0.42206	0.693711	unchanged	-0.015204	0.805404	0.97495	unchanged	-0.0163266	0.791374	0.935297	unchanged	0.078881	0.214218	0.884595	unchanged	0.0349577	0.572791	0.84484	unchanged	0.0338351	0.584999	0.829711	unchanged
B9J08_000603	B9J08_000603	0.300909	0.040345	0.225027	unchanged	0.407217	0.00866371	0.137959	unchanged	0.113531	0.406766	0.856279	unchanged	0.288534	0.0478093	0.322848	unchanged	-0.106308	0.434156	0.90059	unchanged	-0.293686	0.0438056	0.357045	unchanged	-0.118683	0.383561	0.704379	unchanged
B9J08_000604	B9J08_000604	0.329134	0.000660602	0.0437302	up	0.256791	0.00422454	0.126178	unchanged	0.0408846	0.592796	0.918622	unchanged	-0.00338231	0.964518	0.991361	unchanged	0.0723426	0.349385	0.8958	unchanged	-0.215906	0.0122559	0.273245	unchanged	-0.260173	0.00386275	0.101897	unchanged
B9J08_000605	RPS14B	0.0468145	0.484082	0.732277	unchanged	-0.0129744	0.844904	0.938631	unchanged	-0.226288	0.0039236	0.281077	unchanged	-0.1507	0.0369627	0.29151	unchanged	0.059789	0.374243	0.896347	unchanged	-0.213314	0.00578305	0.21342	unchanged	-0.137726	0.053491	0.323301	unchanged
B9J08_000607	MCH4	0.0988241	0.120657	0.366397	unchanged	0.0497079	0.419631	0.693129	unchanged	0.135922	0.0392613	0.494693	unchanged	0.00545508	0.928402	0.985668	unchanged	0.0491162	0.423047	0.90059	unchanged	0.0862138	0.169095	0.543847	unchanged	-0.0442528	0.469061	0.759747	unchanged
B9J08_000608	PEX3	0.142808	0.0896583	0.315453	unchanged	0.121562	0.143042	0.414722	unchanged	0.186212	0.0321406	0.45675	unchanged	0.0809519	0.317489	0.688322	unchanged	0.0212458	0.788723	0.959744	unchanged	0.0646506	0.41904	0.747932	unchanged	-0.0406099	0.609407	0.844567	unchanged
B9J08_000609	SLY41	-0.122523	0.526497	0.764477	unchanged	-0.0564239	0.769019	0.901813	unchanged	-0.138668	0.473191	0.879897	unchanged	0.0701533	0.713791	0.906501	unchanged	-0.0660987	0.730477	0.947935	unchanged	-0.0822445	0.667683	0.894045	unchanged	0.126577	0.509485	0.785121	unchanged
B9J08_000610	BPH1	0.126825	0.41425	0.680762	unchanged	0.102942	0.506603	0.754643	unchanged	0.279901	0.0827172	0.618239	unchanged	0.42642	0.012885	0.212539	unchanged	0.0238826	0.875024	0.968731	unchanged	0.176958	0.251621	0.629936	unchanged	0.323478	0.0460604	0.300431	unchanged
B9J08_000611	UBP12	-0.0373976	0.511421	0.751141	unchanged	0.0225511	0.690569	0.862075	unchanged	-0.0215238	0.703636	0.955236	unchanged	-0.000316319	0.995525	0.999849	unchanged	-0.0599487	0.297929	0.887069	unchanged	-0.0440749	0.439312	0.762813	unchanged	-0.0228674	0.685678	0.879205	unchanged
B9J08_000612	RRP43	0.134203	0.312787	0.595864	unchanged	0.105655	0.424001	0.694775	unchanged	0.134929	0.308949	0.816596	unchanged	0.0242256	0.852508	0.954346	unchanged	0.0285483	0.825709	0.961427	unchanged	0.0292741	0.820852	0.941924	unchanged	-0.0814295	0.532231	0.800711	unchanged
B9J08_000613	GLT1	-0.0387245	0.537261	0.771065	unchanged	0.0607153	0.338345	0.623052	unchanged	-0.0840507	0.191809	0.719746	unchanged	-0.000422375	0.994589	0.999849	unchanged	-0.0994398	0.127023	0.881138	unchanged	-0.144766	0.0334856	0.341133	unchanged	-0.0611377	0.334657	0.671445	unchanged
B9J08_000614	ECM33	-0.20765	0.0895527	0.315289	unchanged	-0.0487637	0.674045	0.856929	unchanged	-0.136728	0.248869	0.771837	unchanged	-0.152777	0.200343	0.570434	unchanged	-0.158886	0.184032	0.884595	unchanged	-0.0879645	0.451405	0.768124	unchanged	-0.104013	0.375262	0.700428	unchanged
B9J08_000615	B9J08_000615	-0.223139	0.048074	0.245645	unchanged	-0.196446	0.0771363	0.314836	unchanged	-0.0366986	0.724626	0.957375	unchanged	-0.091369	0.386478	0.738332	unchanged	-0.0266929	0.798754	0.960251	unchanged	0.159748	0.140967	0.512307	unchanged	0.105077	0.321821	0.660731	unchanged
B9J08_000616	GGA2	-0.0832942	0.270746	0.553799	unchanged	0.00630164	0.932014	0.975173	unchanged	-0.00758162	0.918202	0.993394	unchanged	-0.036654	0.621134	0.86532	unchanged	-0.0895958	0.237486	0.884595	unchanged	-0.0138833	0.850794	0.951826	unchanged	-0.0429556	0.562844	0.817253	unchanged
B9J08_000617	B9J08_000617	-0.0373089	0.830365	0.929669	unchanged	0.22572	0.205171	0.491747	unchanged	0.244279	0.170221	0.709225	unchanged	0.850775	0.000183914	0.0567883	unchanged	-0.263029	0.141404	0.883207	unchanged	0.0185589	0.912634	0.974408	unchanged	0.625055	0.00204808	0.0810099	unchanged
B9J08_000618	NOP53	-0.320247	0.0474476	0.244904	unchanged	-0.0298456	0.841095	0.938542	unchanged	-0.083084	0.577986	0.9167	unchanged	0.323782	0.0431893	0.307143	unchanged	-0.290401	0.068098	0.871025	unchanged	-0.0532384	0.719833	0.912619	unchanged	0.353627	0.0290057	0.25505	unchanged
B9J08_000619	COQ4	-0.238561	0.0272069	0.191954	unchanged	-0.25183	0.020948	0.192428	unchanged	-0.0434101	0.658561	0.941126	unchanged	-0.178242	0.0858394	0.413372	unchanged	0.0132685	0.892419	0.972654	unchanged	0.20842	0.0487366	0.369398	unchanged	0.0735876	0.457389	0.751011	unchanged
B9J08_000620	VPS64	-0.121904	0.0908819	0.317784	unchanged	-0.0940125	0.182919	0.464012	unchanged	0.093995	0.18088	0.711698	unchanged	0.0189864	0.780037	0.931835	unchanged	-0.0278917	0.683045	0.928351	unchanged	0.188007	0.0139458	0.278079	unchanged	0.112999	0.112639	0.428146	unchanged
B9J08_000621	SPC19	-0.21612	0.0513191	0.250221	unchanged	-0.128612	0.223984	0.508398	unchanged	-0.175176	0.104304	0.659661	unchanged	-0.156381	0.142654	0.502945	unchanged	-0.0875073	0.40104	0.90059	unchanged	-0.0465641	0.650314	0.888841	unchanged	-0.0277682	0.786121	0.919746	unchanged
B9J08_000622	LIP2.1	0.0142997	0.839418	0.934626	unchanged	-0.112185	0.128971	0.394425	unchanged	-0.0702218	0.328058	0.827314	unchanged	-0.148761	0.050452	0.329419	unchanged	0.126485	0.0898374	0.87398	unchanged	0.0419637	0.554046	0.832701	unchanged	-0.0365752	0.605656	0.842194	unchanged
B9J08_000623	NVJ3	0.0632298	0.675247	0.852214	unchanged	0.0413265	0.784286	0.90788	unchanged	0.105867	0.483464	0.883803	unchanged	-0.12078	0.428389	0.768517	unchanged	0.0219033	0.883384	0.971161	unchanged	0.0645409	0.664982	0.89267	unchanged	-0.162107	0.288805	0.636512	unchanged
B9J08_000624	B9J08_000624	-0.143167	0.376631	0.652494	unchanged	-0.239893	0.15098	0.425525	unchanged	-0.221893	0.178533	0.711142	unchanged	-0.25305	0.129042	0.487063	unchanged	0.096726	0.548326	0.912433	unchanged	0.0179998	0.910297	0.973806	unchanged	-0.0131578	0.934409	0.978444	unchanged
B9J08_000625	SDH4	0.052589	0.467208	0.718524	unchanged	0.0605001	0.404534	0.679937	unchanged	-0.0878726	0.232592	0.758931	unchanged	-0.0331353	0.644762	0.876543	unchanged	-0.00791115	0.91192	0.977376	unchanged	-0.148373	0.0538242	0.379248	unchanged	-0.0936354	0.204259	0.552428	unchanged
B9J08_000626	B9J08_000626	0.105011	0.228205	0.505602	unchanged	0.0899099	0.299089	0.589135	unchanged	0.0893271	0.301053	0.810879	unchanged	0.0239717	0.777327	0.931835	unchanged	0.015101	0.858043	0.965318	unchanged	-0.000582751	0.99448	0.997984	unchanged	-0.0659382	0.439355	0.74266	unchanged
B9J08_000627	VPS3	-0.00730274	0.952276	0.97887	unchanged	-0.0427066	0.727508	0.880932	unchanged	-0.0233521	0.847971	0.98245	unchanged	-0.224567	0.0832723	0.409104	unchanged	0.0354039	0.771468	0.955365	unchanged	0.0193545	0.873397	0.960772	unchanged	-0.18186	0.151814	0.487233	unchanged
B9J08_000628	B9J08_000628	-0.0238563	0.829088	0.929539	unchanged	0.039651	0.720112	0.878513	unchanged	0.0537983	0.626092	0.931346	unchanged	0.0532537	0.629409	0.868638	unchanged	-0.0635072	0.565877	0.912433	unchanged	0.0141473	0.897142	0.97104	unchanged	0.0136027	0.901034	0.968688	unchanged
B9J08_000629	SAS4	0.0834301	0.532806	0.767979	unchanged	0.117135	0.384848	0.661753	unchanged	0.225733	0.103767	0.659163	unchanged	0.277798	0.0502387	0.328484	unchanged	-0.0337045	0.798013	0.960251	unchanged	0.108599	0.411441	0.74486	unchanged	0.160663	0.230523	0.579687	unchanged
B9J08_000630	CDC1	0.00621104	0.950036	0.97779	unchanged	0.0113566	0.908852	0.966154	unchanged	0.207339	0.0514206	0.535051	unchanged	0.124096	0.222394	0.59225	unchanged	-0.00514555	0.958498	0.98923	unchanged	0.195982	0.0630981	0.397448	unchanged	0.112739	0.264192	0.613148	unchanged
B9J08_000631	SEC10	0.1744	0.0431167	0.232742	unchanged	0.164209	0.0549228	0.268047	unchanged	0.154526	0.0685233	0.59089	unchanged	0.0443492	0.579289	0.8489	unchanged	0.0101917	0.897815	0.973357	unchanged	-0.00968244	0.902824	0.971979	unchanged	-0.11986	0.147043	0.481894	unchanged
B9J08_000632	UBI3	0.0561239	0.396652	0.668979	unchanged	-0.108101	0.114847	0.374426	unchanged	-0.198548	0.00823937	0.326072	unchanged	-0.233924	0.00281496	0.122721	unchanged	0.164225	0.023213	0.871025	unchanged	-0.0904467	0.181018	0.559671	unchanged	-0.125823	0.0707643	0.360356	unchanged
B9J08_000633	PLP1	0.0181488	0.844269	0.936425	unchanged	-0.0586134	0.529482	0.769901	unchanged	-0.0269053	0.770872	0.965791	unchanged	-0.0878514	0.34923	0.713471	unchanged	0.0767622	0.411055	0.90059	unchanged	0.0317082	0.731159	0.91673	unchanged	-0.0292379	0.751391	0.903476	unchanged
B9J08_000634	ATC1	0.334861	0.0307942	0.203037	unchanged	0.235431	0.113869	0.373632	unchanged	-0.0543025	0.703286	0.955236	unchanged	0.317881	0.0382601	0.293123	unchanged	0.0994307	0.480911	0.902118	unchanged	-0.289733	0.0553227	0.38287	unchanged	0.0824506	0.556536	0.813165	unchanged
B9J08_000635	UPS2	0.221364	0.139022	0.394858	unchanged	-0.132132	0.365433	0.648858	unchanged	-0.139057	0.341115	0.833027	unchanged	0.0526228	0.714202	0.906501	unchanged	0.353495	0.025596	0.871025	unchanged	-0.00692503	0.961511	0.988361	unchanged	0.184754	0.211178	0.560664	unchanged
B9J08_000636	MAS1	-0.120348	0.107403	0.349426	unchanged	-0.177631	0.023968	0.196603	unchanged	-0.206578	0.0107155	0.333612	unchanged	-0.15698	0.0416881	0.303494	unchanged	0.0572834	0.425854	0.90059	unchanged	-0.028947	0.684631	0.899618	unchanged	0.0206509	0.771571	0.910799	unchanged
B9J08_000637	NGG1	-0.0308098	0.812477	0.925114	unchanged	-0.0503697	0.698901	0.866949	unchanged	-0.0619301	0.634181	0.933233	unchanged	-0.123078	0.350659	0.714285	unchanged	0.0195599	0.880034	0.97112	unchanged	-0.0115604	0.928817	0.97961	unchanged	-0.0727085	0.576696	0.825887	unchanged
B9J08_000638	B9J08_000638	0.0959406	0.138112	0.393606	unchanged	0.0795287	0.213186	0.49983	unchanged	-0.020071	0.746549	0.962305	unchanged	-0.139277	0.038928	0.2951	unchanged	0.0164119	0.791302	0.959782	unchanged	-0.0995997	0.124621	0.490011	unchanged	-0.218806	0.00310699	0.0930172	unchanged
B9J08_000639	YMR114C	-0.185317	0.0155033	0.147023	unchanged	-0.14521	0.0483763	0.255636	unchanged	0.0912514	0.19389	0.722534	unchanged	0.0918339	0.191194	0.558563	unchanged	-0.0401074	0.558516	0.912433	unchanged	0.236461	0.00345045	0.186638	unchanged	0.237044	0.00339005	0.0955458	unchanged
B9J08_000640	CPR-C2	-0.0346283	0.684622	0.858784	unchanged	-0.0550279	0.521067	0.763875	unchanged	0.028325	0.738744	0.95972	unchanged	-0.00154948	0.985415	0.997633	unchanged	0.0203996	0.810222	0.961427	unchanged	0.0833528	0.333354	0.695576	unchanged	0.0534784	0.530601	0.79949	unchanged
B9J08_000642	YBL029W	0.0837811	0.820635	0.928606	unchanged	-0.205282	0.591511	0.808276	unchanged	0.0648982	0.859309	0.985149	unchanged	0.189504	0.601286	0.860243	unchanged	0.289063	0.441591	0.90059	unchanged	0.27018	0.46738	0.782132	unchanged	0.394786	0.28724	0.635307	unchanged
B9J08_000643	SEC18	-0.0929858	0.336404	0.620763	unchanged	-0.00593228	0.950208	0.982121	unchanged	0.0400989	0.67372	0.947811	unchanged	0.00845544	0.92903	0.985668	unchanged	-0.0870535	0.366775	0.896101	unchanged	0.0460312	0.628986	0.875653	unchanged	0.0143877	0.879489	0.961436	unchanged
B9J08_000644	PIB2	-0.118935	0.347349	0.628184	unchanged	-0.0387773	0.755586	0.895037	unchanged	0.00395293	0.97455	0.999973	unchanged	-0.0133042	0.914482	0.980434	unchanged	-0.0801576	0.521816	0.910254	unchanged	0.0427302	0.730238	0.916441	unchanged	0.0254731	0.83685	0.941259	unchanged
B9J08_000645	TSA1	-0.271636	0.0287136	0.196198	unchanged	-0.459463	0.00109726	0.0941025	unchanged	-0.619878	8.0595e-05	0.071931	unchanged	-0.596532	0.000115737	0.0567883	unchanged	0.187827	0.113313	0.881138	unchanged	-0.160415	0.170939	0.547475	unchanged	-0.13707	0.237538	0.588572	unchanged
B9J08_000646	HNT2	-0.192147	0.11331	0.356044	unchanged	-0.191171	0.11529	0.375077	unchanged	-0.183475	0.128159	0.683047	unchanged	-0.380552	0.00501497	0.148972	unchanged	-0.000975897	0.993265	0.996576	unchanged	0.00769646	0.946791	0.983871	unchanged	-0.189381	0.118532	0.438055	unchanged
B9J08_000647	MCM10	-0.0618868	0.507682	0.749366	unchanged	-0.140082	0.147801	0.420313	unchanged	-0.257999	0.013788	0.360171	unchanged	-0.318285	0.00383203	0.136804	unchanged	0.078195	0.404655	0.90059	unchanged	-0.117918	0.21703	0.595691	unchanged	-0.178203	0.0717149	0.362213	unchanged
B9J08_000648	CYP5	0.172039	0.0219868	0.177051	unchanged	0.139608	0.0550446	0.268065	unchanged	0.120005	0.0931886	0.64179	unchanged	0.0794351	0.252296	0.623751	unchanged	0.0324312	0.632771	0.918653	unchanged	-0.0196034	0.772031	0.927921	unchanged	-0.0601729	0.380232	0.70126	unchanged
B9J08_000649	MUP3	0.213723	0.0581711	0.265112	unchanged	0.0465422	0.65926	0.847719	unchanged	-0.0371103	0.724715	0.957375	unchanged	-0.150439	0.16806	0.53378	unchanged	0.167181	0.128161	0.881138	unchanged	-0.0836525	0.431379	0.758856	unchanged	-0.196981	0.0778598	0.374946	unchanged
B9J08_000650	LSC1	-0.0992319	0.449544	0.706992	unchanged	0.0745515	0.568041	0.795258	unchanged	-0.0657533	0.614063	0.927067	unchanged	0.0455661	0.726032	0.91405	unchanged	-0.173783	0.194907	0.884595	unchanged	-0.140305	0.28989	0.659528	unchanged	-0.0289855	0.823301	0.936591	unchanged
B9J08_000651	ARP8	-0.0558465	0.513523	0.753608	unchanged	-0.161984	0.0732255	0.305629	unchanged	-0.0270972	0.749451	0.962305	unchanged	-0.0169805	0.841146	0.952685	unchanged	0.106138	0.223852	0.884595	unchanged	0.134887	0.127983	0.491566	unchanged	0.145004	0.103923	0.414211	unchanged
B9J08_000652	B9J08_000652	0.465379	0.192941	0.464878	unchanged	0.0720358	0.843281	0.938631	unchanged	0.380104	0.279388	0.793982	unchanged	0.0200685	0.955315	0.98911	unchanged	0.393343	0.253012	0.884595	unchanged	0.308068	0.362559	0.713263	unchanged	-0.0519673	0.88112	0.961436	unchanged
B9J08_000653	B9J08_000653	-0.269654	0.00412287	0.0855103	unchanged	-0.152865	0.0713136	0.300897	unchanged	-0.0111797	0.887931	0.990748	unchanged	0.0257732	0.745587	0.917629	unchanged	-0.11679	0.157926	0.884595	unchanged	0.141685	0.0911598	0.444281	unchanged	0.178638	0.0384429	0.282457	unchanged
B9J08_000654	SVF1	-0.156421	0.0253026	0.186376	unchanged	-0.165961	0.0188746	0.18464	unchanged	-0.166472	0.01853	0.388664	unchanged	-0.148844	0.031827	0.280276	unchanged	0.00954043	0.880277	0.97112	unchanged	-0.000511103	0.993557	0.997843	unchanged	0.0171174	0.787091	0.920278	unchanged
B9J08_000656	GRP2	-0.134687	0.67218	0.849925	unchanged	-0.303328	0.348045	0.633368	unchanged	-0.418671	0.201992	0.728627	unchanged	-0.11479	0.717841	0.907478	unchanged	0.168641	0.597257	0.916458	unchanged	-0.115343	0.717251	0.912565	unchanged	0.188538	0.554909	0.811453	unchanged
B9J08_000657	ADP1	-0.211969	0.00935895	0.121889	unchanged	0.0122379	0.863484	0.947144	unchanged	0.064945	0.368149	0.843604	unchanged	0.189805	0.0170259	0.232204	unchanged	-0.224207	0.00660582	0.871025	unchanged	0.0527071	0.462301	0.776522	unchanged	0.177568	0.0237164	0.229839	unchanged
B9J08_000658	UBP2	-0.183894	0.260237	0.542667	unchanged	-0.355776	0.0411953	0.23834	unchanged	-0.0469554	0.767037	0.964746	unchanged	0.0185216	0.906616	0.976847	unchanged	0.171882	0.294055	0.884595	unchanged	0.308821	0.0692045	0.409945	unchanged	0.374298	0.0316223	0.262217	unchanged
B9J08_000659	BCS1	0.0268424	0.78323	0.911382	unchanged	0.0535068	0.585101	0.804997	unchanged	-0.0486505	0.619038	0.929265	unchanged	0.0303492	0.755535	0.922183	unchanged	-0.0266644	0.784132	0.958463	unchanged	-0.102157	0.302972	0.669845	unchanged	-0.0231576	0.811633	0.931482	unchanged
B9J08_000660	JJJ2	0.0675793	0.579482	0.795759	unchanged	0.119843	0.331627	0.618431	unchanged	-0.00412838	0.97279	0.999973	unchanged	-0.0269491	0.824044	0.945523	unchanged	-0.0522635	0.665119	0.924906	unchanged	-0.123971	0.31157	0.677372	unchanged	-0.146792	0.234654	0.585767	unchanged
B9J08_000661	SFL1	0.246158	0.213578	0.488347	unchanged	0.411748	0.047095	0.251591	unchanged	0.0509659	0.791068	0.973396	unchanged	0.347751	0.0865863	0.414731	unchanged	-0.16559	0.390792	0.90059	unchanged	-0.360782	0.0751415	0.423115	unchanged	-0.0639973	0.736316	0.897353	unchanged
B9J08_000662	SOK1	-0.171259	0.110902	0.35287	unchanged	-0.00889292	0.930618	0.974314	unchanged	-0.157116	0.140312	0.691236	unchanged	0.167112	0.118074	0.467323	unchanged	-0.162366	0.12854	0.881138	unchanged	-0.148223	0.161928	0.538259	unchanged	0.176005	0.101072	0.4091	unchanged
B9J08_000663	GIS3	-0.283237	0.0647832	0.274085	unchanged	-0.0344548	0.808588	0.920611	unchanged	0.112385	0.42871	0.863775	unchanged	0.289261	0.0539267	0.337121	unchanged	-0.248782	0.0981972	0.87398	unchanged	0.146839	0.302414	0.669629	unchanged	0.323715	0.032911	0.266624	unchanged
B9J08_000664	SAS3	-0.0460322	0.748296	0.889682	unchanged	0.197614	0.178755	0.458884	unchanged	0.200461	0.169898	0.709225	unchanged	0.319229	0.0366727	0.290498	unchanged	-0.243646	0.100496	0.87398	unchanged	0.00284691	0.983575	0.994051	unchanged	0.121615	0.384001	0.704688	unchanged
B9J08_000665	TFC4	-0.041597	0.48165	0.729628	unchanged	-0.133469	0.036761	0.22851	unchanged	0.0584222	0.326529	0.827314	unchanged	0.0177325	0.762019	0.925308	unchanged	0.0918719	0.133146	0.881138	unchanged	0.191891	0.00507492	0.206366	unchanged	0.151201	0.020143	0.207953	unchanged
B9J08_000666	BUD7	0.00269272	0.967907	0.985575	unchanged	0.041299	0.540134	0.777451	unchanged	0.12217	0.0847072	0.622415	unchanged	0.113285	0.107242	0.455779	unchanged	-0.0386063	0.566083	0.912433	unchanged	0.0808707	0.238467	0.616111	unchanged	0.0719862	0.29142	0.638264	unchanged
B9J08_000667	TAF9	0.102729	0.339102	0.621667	unchanged	0.00958058	0.927859	0.973865	unchanged	-0.035532	0.737002	0.95972	unchanged	-0.0278859	0.791871	0.935297	unchanged	0.0931485	0.383218	0.897536	unchanged	-0.0451126	0.669323	0.894045	unchanged	-0.0374665	0.722428	0.891872	unchanged
B9J08_000668	THI80	-0.0713318	0.349037	0.628901	unchanged	-0.0684454	0.368603	0.649835	unchanged	0.190791	0.0212547	0.403872	unchanged	0.125197	0.110192	0.45975	unchanged	-0.00288639	0.969215	0.991574	unchanged	0.259237	0.00342168	0.186638	unchanged	0.193643	0.0196318	0.205329	unchanged
B9J08_000669	HMG1	0.226027	0.0500619	0.248223	unchanged	0.105288	0.333799	0.619896	unchanged	0.00998556	0.925616	0.993394	unchanged	-0.161212	0.14815	0.510189	unchanged	0.120738	0.26943	0.884595	unchanged	-0.0953026	0.379347	0.72784	unchanged	-0.2665	0.0242313	0.232342	unchanged
B9J08_000670	HAM1	0.257813	0.026914	0.191147	unchanged	0.120846	0.265486	0.555271	unchanged	0.074126	0.487396	0.884718	unchanged	0.0175051	0.868646	0.960363	unchanged	0.136967	0.207104	0.884595	unchanged	-0.04672	0.658512	0.891642	unchanged	-0.103341	0.335375	0.67149	unchanged
B9J08_000671	B9J08_000671	-0.0476965	0.689912	0.861385	unchanged	0.0743826	0.535144	0.773228	unchanged	0.147587	0.226761	0.755124	unchanged	0.0976025	0.417066	0.759281	unchanged	-0.122079	0.313493	0.889642	unchanged	0.073204	0.538803	0.823851	unchanged	0.0232199	0.844521	0.944925	unchanged
B9J08_000672	NTF2	-0.842593	0.303388	0.584981	unchanged	-0.201634	0.783769	0.907869	unchanged	-0.357409	0.625538	0.931264	unchanged	0.107591	0.875196	0.963544	unchanged	-0.640959	0.433289	0.90059	unchanged	-0.155776	0.831992	0.945171	unchanged	0.309225	0.654294	0.866293	unchanged
B9J08_000673	B9J08_000673	0.674995	0.00700345	0.106183	unchanged	0.445824	0.0558346	0.269747	unchanged	-0.0423811	0.846116	0.98245	unchanged	0.148651	0.497506	0.807354	unchanged	0.22917	0.291098	0.884595	unchanged	-0.488205	0.0373157	0.343449	unchanged	-0.297173	0.179865	0.523261	unchanged
B9J08_000674	SIA1	0.152657	0.266548	0.549139	unchanged	0.129627	0.342498	0.627678	unchanged	-0.102098	0.451868	0.87376	unchanged	-0.22984	0.104393	0.449149	unchanged	0.0230297	0.863444	0.965318	unchanged	-0.231724	0.100849	0.458658	unchanged	-0.359467	0.0168345	0.194706	unchanged
B9J08_000675	RBR3.1	-0.0826239	0.402741	0.672902	unchanged	-0.25405	0.0201728	0.189186	unchanged	-0.291694	0.00915963	0.326072	unchanged	-0.406084	0.000944514	0.0917366	unchanged	0.171426	0.0966399	0.87398	unchanged	-0.037644	0.701643	0.906595	unchanged	-0.152034	0.138739	0.472031	unchanged
B9J08_000676	NAM9	-0.5878	0.125715	0.37429	unchanged	-2.12207	0.000292873	0.089299	unchanged	-0.425506	0.243757	0.767817	unchanged	-0.336161	0.346627	0.712001	unchanged	1.53427	0.00514555	0.871025	unchanged	1.69656	0.00208536	0.186638	unchanged	1.78591	0.00128823	0.0703923	unchanged
B9J08_000677	ARR3	0.0612603	0.715868	0.872978	unchanged	-0.221016	0.211431	0.499308	unchanged	0.0666287	0.690066	0.951907	unchanged	0.0912505	0.584628	0.853746	unchanged	0.282276	0.111089	0.881138	unchanged	0.287644	0.102598	0.46247	unchanged	0.312266	0.0779366	0.374978	unchanged
B9J08_000678	ALG13	0.00328647	0.973222	0.988538	unchanged	-0.050796	0.606225	0.8171	unchanged	-0.065161	0.508885	0.89066	unchanged	-0.110094	0.271857	0.647308	unchanged	0.0540825	0.582275	0.913774	unchanged	-0.014365	0.883104	0.966092	unchanged	-0.0592977	0.546765	0.808351	unchanged
B9J08_000679	TAF19	-0.248272	0.0101841	0.127719	unchanged	-0.290251	0.00384565	0.12524	unchanged	-0.0706916	0.407699	0.856305	unchanged	-0.182458	0.0456465	0.318252	unchanged	0.0419793	0.622189	0.918653	unchanged	0.21956	0.0196511	0.31339	unchanged	0.107794	0.215825	0.565986	unchanged
B9J08_000680	B9J08_000680	-0.145979	0.020086	0.169922	unchanged	-0.035898	0.527381	0.769516	unchanged	0.0317812	0.574612	0.9167	unchanged	-0.0100593	0.858255	0.956859	unchanged	-0.110081	0.0673286	0.871025	unchanged	0.0676792	0.241237	0.619012	unchanged	0.0258387	0.647255	0.862631	unchanged
B9J08_000681	PMT1	-0.0546678	0.592724	0.803685	unchanged	0.0429575	0.67356	0.856929	unchanged	-0.0992311	0.33742	0.832464	unchanged	-0.0491237	0.630263	0.868638	unchanged	-0.0976253	0.344838	0.894329	unchanged	-0.142189	0.176626	0.55598	unchanged	-0.0920812	0.37184	0.696957	unchanged
B9J08_000682	GLO2	-0.129766	0.130768	0.382573	unchanged	-0.0592037	0.475144	0.736471	unchanged	0.0440154	0.59263	0.918622	unchanged	0.124623	0.143674	0.503303	unchanged	-0.0705627	0.39619	0.90059	unchanged	0.103219	0.219877	0.596415	unchanged	0.183826	0.0385528	0.282671	unchanged
B9J08_000683	OCA2	0.123656	0.25951	0.542193	unchanged	-0.108012	0.326643	0.61435	unchanged	0.0295013	0.782845	0.970162	unchanged	-0.0597316	0.579408	0.8489	unchanged	0.231668	0.0450698	0.871025	unchanged	0.137513	0.211105	0.588589	unchanged	0.0482802	0.652844	0.865681	unchanged
B9J08_000684	VHR1	-0.521961	0.151476	0.413011	unchanged	-0.710736	0.062677	0.282998	unchanged	-0.262859	0.445513	0.871419	unchanged	0.113429	0.733198	0.914133	unchanged	0.188775	0.606742	0.918087	unchanged	0.447876	0.221333	0.596415	unchanged	0.824164	0.0303713	0.260247	unchanged
B9J08_000685	MRPS8.2	0.00769741	0.961637	0.98348	unchanged	-0.0150259	0.925228	0.972443	unchanged	0.0625455	0.696502	0.954452	unchanged	-0.475529	0.0096421	0.192492	unchanged	0.0227233	0.887031	0.971949	unchanged	0.0775714	0.628826	0.875653	unchanged	-0.460503	0.0115454	0.16242	unchanged
B9J08_000686	ARG1	-0.0329692	0.838142	0.934079	unchanged	0.158333	0.333578	0.619896	unchanged	0.0193646	0.90409	0.993312	unchanged	0.404247	0.0225504	0.258029	unchanged	-0.191303	0.244809	0.884595	unchanged	-0.138969	0.390659	0.734195	unchanged	0.245913	0.137571	0.469529	unchanged
B9J08_000687	B9J08_000687	-0.23371	0.0125105	0.136917	unchanged	-0.132004	0.126581	0.391365	unchanged	0.10444	0.218094	0.742463	unchanged	0.098625	0.243328	0.613765	unchanged	-0.101706	0.230954	0.884595	unchanged	0.236444	0.0115077	0.270488	unchanged	0.230629	0.0132249	0.173577	unchanged
B9J08_000688	MTC6	-0.261055	0.278471	0.561662	unchanged	-0.343858	0.164242	0.441881	unchanged	0.0356408	0.87628	0.988597	unchanged	-0.0516619	0.82207	0.944922	unchanged	0.0828031	0.729694	0.947897	unchanged	0.379499	0.119222	0.48365	unchanged	0.292196	0.223142	0.572283	unchanged
B9J08_000689	PDK2	-0.0287637	0.840378	0.934626	unchanged	-0.112731	0.436834	0.705443	unchanged	-0.0083144	0.95335	0.998266	unchanged	0.0774498	0.586647	0.85471	unchanged	0.0839675	0.558027	0.912433	unchanged	0.104417	0.466127	0.78101	unchanged	0.190181	0.192999	0.538549	unchanged
B9J08_000690	LDB17	-0.135307	0.372892	0.64842	unchanged	-0.00223688	0.988047	0.996824	unchanged	0.093717	0.53166	0.899822	unchanged	-0.0752465	0.61531	0.864259	unchanged	-0.13307	0.379357	0.897306	unchanged	0.0959538	0.520943	0.81528	unchanged	-0.0730096	0.624822	0.852014	unchanged
B9J08_000691	PHO81	-0.270502	0.0587269	0.265514	unchanged	-0.00101354	0.993916	0.998303	unchanged	-0.18415	0.181018	0.711698	unchanged	-0.084203	0.529129	0.829718	unchanged	-0.269488	0.0590909	0.871025	unchanged	-0.183137	0.182405	0.560578	unchanged	-0.0831895	0.533169	0.800875	unchanged
B9J08_000692	YRB1	-0.0766188	0.536522	0.770301	unchanged	-0.297076	0.0283466	0.205456	unchanged	-0.322665	0.0189063	0.388664	unchanged	-0.306654	0.0243516	0.263313	unchanged	0.220458	0.0904901	0.87398	unchanged	-0.0255885	0.835451	0.946644	unchanged	-0.00957799	0.937978	0.978864	unchanged
B9J08_000693	CRM1	-0.0543055	0.382108	0.656461	unchanged	-0.082961	0.190102	0.473959	unchanged	-0.107614	0.0958908	0.646162	unchanged	-0.0619765	0.32046	0.691682	unchanged	0.0286555	0.641065	0.920103	unchanged	-0.0246527	0.687982	0.900108	unchanged	0.0209845	0.732205	0.89438	unchanged
B9J08_000694	MDH1	-0.515912	0.030936	0.203037	unchanged	-0.417612	0.0719808	0.30232	unchanged	-0.0482097	0.824526	0.980096	unchanged	-0.235029	0.290106	0.664656	unchanged	-0.0983003	0.652759	0.921567	unchanged	0.369402	0.106695	0.463303	unchanged	0.182583	0.407408	0.719559	unchanged
B9J08_000695	NTH1	-0.319388	0.0123259	0.136749	unchanged	-0.288418	0.0211834	0.192921	unchanged	-0.0369846	0.742161	0.960349	unchanged	-0.096956	0.394214	0.743578	unchanged	-0.0309701	0.783661	0.958463	unchanged	0.251433	0.0395875	0.343449	unchanged	0.191462	0.105493	0.41576	unchanged
B9J08_000696	COQ1	-0.0568635	0.505026	0.749353	unchanged	0.0337939	0.690302	0.862073	unchanged	-0.0343614	0.685243	0.951134	unchanged	-0.0735128	0.391193	0.742366	unchanged	-0.0906575	0.293565	0.884595	unchanged	-0.0681554	0.425172	0.752909	unchanged	-0.107307	0.21727	0.568939	unchanged
B9J08_000697	MRPL9	0.0772613	0.380223	0.655628	unchanged	0.00814698	0.925209	0.972443	unchanged	-0.0494362	0.571129	0.9167	unchanged	-0.160375	0.0816138	0.406289	unchanged	0.0691143	0.43089	0.90059	unchanged	-0.0575832	0.510128	0.809402	unchanged	-0.168522	0.0686809	0.356271	unchanged
B9J08_000698	MRPL6	0.19858	0.0158136	0.147949	unchanged	0.0254396	0.729184	0.881684	unchanged	0.0474566	0.520421	0.897243	unchanged	-0.000347808	0.996212	0.999849	unchanged	0.17314	0.0309948	0.871025	unchanged	0.022017	0.763947	0.927762	unchanged	-0.0257874	0.725234	0.892569	unchanged
B9J08_000699	IMP3	0.833814	0.0167866	0.1534	unchanged	0.569893	0.0860275	0.330267	unchanged	0.382051	0.235191	0.762382	unchanged	0.738545	0.0301543	0.274495	unchanged	0.263921	0.387748	0.900028	unchanged	-0.187842	0.539312	0.823865	unchanged	0.168652	0.576959	0.825887	unchanged
B9J08_000700	B9J08_000700	0.234483	0.116861	0.36048	unchanged	0.275385	0.0700825	0.298324	unchanged	-0.000288414	0.998386	0.999973	unchanged	0.159005	0.275354	0.651865	unchanged	-0.0409029	0.773676	0.955497	unchanged	-0.275674	0.0691892	0.409945	unchanged	-0.116381	0.418296	0.728028	unchanged
B9J08_000701	FRE10	0.0465433	0.803547	0.923318	unchanged	0.10326	0.582678	0.803151	unchanged	-0.19036	0.318782	0.824872	unchanged	-0.116416	0.536657	0.83233	unchanged	-0.0567162	0.760619	0.954124	unchanged	-0.29362	0.131644	0.498213	unchanged	-0.219675	0.249736	0.598939	unchanged
B9J08_000702	B9J08_000702	-0.393333	0.114965	0.358138	unchanged	-0.440354	0.0833207	0.326939	unchanged	-0.262009	0.269991	0.78554	unchanged	-0.50244	0.0490409	0.324612	unchanged	0.047021	0.847669	0.963956	unchanged	0.178345	0.459642	0.774507	unchanged	-0.0620859	0.798867	0.926319	unchanged
B9J08_000703	NAT4	0.326302	0.0117161	0.134143	unchanged	0.259795	0.0370567	0.229144	unchanged	0.141601	0.227811	0.755841	unchanged	0.180726	0.12945	0.487195	unchanged	0.066507	0.556672	0.912433	unchanged	-0.118193	0.303665	0.670246	unchanged	-0.0790689	0.485804	0.769442	unchanged
B9J08_000704	CHD1	-0.204417	0.0185088	0.162217	unchanged	-0.198539	0.0214796	0.192977	unchanged	-0.129522	0.112327	0.674939	unchanged	-0.216812	0.0134876	0.213056	unchanged	-0.00587807	0.939706	0.984353	unchanged	0.0690176	0.381192	0.730072	unchanged	-0.0182732	0.814188	0.932416	unchanged
B9J08_000705	RLI1	0.55783	0.00256991	0.0681281	unchanged	0.334175	0.0446416	0.246194	unchanged	-0.0594278	0.699851	0.955236	unchanged	0.164423	0.294579	0.668776	unchanged	0.223655	0.159672	0.884595	unchanged	-0.393603	0.0210646	0.316821	unchanged	-0.169751	0.278628	0.629105	unchanged
B9J08_000706	VID21	0.00887955	0.94147	0.974593	unchanged	0.0600445	0.621137	0.824743	unchanged	0.0536581	0.657735	0.941126	unchanged	-0.0818873	0.501794	0.809369	unchanged	-0.0511649	0.67227	0.924906	unchanged	-0.00638636	0.95765	0.988043	unchanged	-0.141932	0.250821	0.598939	unchanged
B9J08_000707	DLT1	0.0331773	0.745662	0.887944	unchanged	-0.0650158	0.528649	0.769901	unchanged	0.0545716	0.593855	0.918622	unchanged	-0.000790545	0.993804	0.999849	unchanged	0.0981931	0.343537	0.894329	unchanged	0.119587	0.25116	0.629368	unchanged	0.0642253	0.530605	0.79949	unchanged
B9J08_000708	SEN15	0.105907	0.43883	0.69944	unchanged	-0.0185482	0.891706	0.958929	unchanged	-0.206819	0.145196	0.700577	unchanged	-0.0145905	0.914016	0.980434	unchanged	0.124456	0.362136	0.896101	unchanged	-0.18827	0.179345	0.559641	unchanged	0.00395772	0.976476	0.99088	unchanged
B9J08_000709	B9J08_000709	-0.000993935	0.993277	0.998324	unchanged	-0.111883	0.35264	0.638812	unchanged	-0.170018	0.165496	0.707018	unchanged	-0.464316	0.00149283	0.105783	unchanged	0.110889	0.354853	0.8958	unchanged	-0.058135	0.623699	0.872127	unchanged	-0.352433	0.00950644	0.150371	unchanged
B9J08_000710	PUT3	0.011622	0.955295	0.98	unchanged	0.117829	0.571794	0.798215	unchanged	-0.0455177	0.826167	0.980444	unchanged	-0.0935895	0.652861	0.880628	unchanged	-0.106207	0.608499	0.918087	unchanged	-0.163347	0.433452	0.759799	unchanged	-0.211419	0.314907	0.656731	unchanged
B9J08_000711	RPP0	0.0686301	0.546304	0.777633	unchanged	0.137744	0.235469	0.519606	unchanged	-0.15365	0.188528	0.716006	unchanged	0.0194974	0.863031	0.959168	unchanged	-0.0691135	0.543462	0.912433	unchanged	-0.291394	0.0205056	0.314914	unchanged	-0.118246	0.304998	0.649656	unchanged
B9J08_000712	AVO2	-0.0393229	0.828778	0.929447	unchanged	0.121661	0.504084	0.753173	unchanged	-0.248558	0.187428	0.7151	unchanged	-0.0355053	0.843935	0.952685	unchanged	-0.160984	0.375612	0.896347	unchanged	-0.370218	0.0551259	0.382611	unchanged	-0.157166	0.382983	0.703569	unchanged
B9J08_000713	MRPS16	0.0946862	0.352774	0.631596	unchanged	-0.0400902	0.690282	0.862073	unchanged	-0.00637896	0.949237	0.997331	unchanged	-0.0697023	0.490668	0.802005	unchanged	0.134776	0.192862	0.884595	unchanged	0.0337113	0.736877	0.919054	unchanged	-0.0296121	0.76781	0.910426	unchanged
B9J08_000714	RRP12	0.515681	0.0154941	0.147023	unchanged	0.352561	0.0798002	0.320818	unchanged	-0.0936697	0.622906	0.930582	unchanged	0.140543	0.462577	0.786075	unchanged	0.16312	0.393579	0.90059	unchanged	-0.446231	0.0314738	0.341133	unchanged	-0.212018	0.272493	0.624353	unchanged
B9J08_000715	VID24	0.0866438	0.247226	0.528479	unchanged	0.0572319	0.438232	0.706422	unchanged	-0.0500337	0.496693	0.887054	unchanged	-0.190049	0.0195241	0.24258	unchanged	0.0294119	0.687461	0.929635	unchanged	-0.107266	0.156975	0.53325	unchanged	-0.247281	0.00410923	0.104738	unchanged
B9J08_000716	MRPL20	-0.25226	0.12173	0.367211	unchanged	-0.364802	0.0325984	0.217058	unchanged	-0.0107554	0.944648	0.997331	unchanged	-0.0438633	0.777338	0.931835	unchanged	0.112542	0.474714	0.902118	unchanged	0.354047	0.036676	0.343449	unchanged	0.320939	0.0547636	0.326933	unchanged
B9J08_000717	MSC3	-0.314368	0.00590481	0.0961102	unchanged	-0.245786	0.023471	0.196231	unchanged	0.0187937	0.847108	0.98245	unchanged	0.30959	0.00615986	0.161576	unchanged	-0.0685814	0.48846	0.904149	unchanged	0.26458	0.0157761	0.293337	unchanged	0.555376	5.42154e-05	0.0152802	up
B9J08_000718	B9J08_000718	-0.0430783	0.791543	0.916233	unchanged	0.0212298	0.896237	0.961028	unchanged	0.0567995	0.72681	0.957456	unchanged	0.000524776	0.997422	0.999849	unchanged	-0.0643081	0.692809	0.932159	unchanged	0.0355697	0.82607	0.943401	unchanged	-0.020705	0.898222	0.966635	unchanged
B9J08_000719	B9J08_000719	0.0617328	0.441957	0.701239	unchanged	0.0799134	0.323471	0.611877	unchanged	0.0709743	0.377301	0.844729	unchanged	0.0476014	0.550573	0.835398	unchanged	-0.0181806	0.818178	0.961427	unchanged	-0.00893913	0.90972	0.973806	unchanged	-0.0323121	0.682843	0.87883	unchanged
B9J08_000720	DBP7	0.595304	0.00153819	0.0598826	unchanged	0.324606	0.049997	0.259181	unchanged	-0.0661084	0.668888	0.946271	unchanged	0.125226	0.420353	0.762065	unchanged	0.270698	0.0909385	0.87398	unchanged	-0.390714	0.0213422	0.316821	unchanged	-0.19938	0.203898	0.55201	unchanged
B9J08_000721	RPC37	0.292668	0.110596	0.352482	unchanged	0.0974488	0.580083	0.801662	unchanged	-0.0986138	0.575706	0.9167	unchanged	0.0019042	0.991305	0.999849	unchanged	0.195219	0.271996	0.884595	unchanged	-0.196063	0.271858	0.643688	unchanged	-0.0955446	0.584887	0.829711	unchanged
B9J08_000722	MFALPHA	-0.0115583	0.967362	0.985384	unchanged	-0.0447331	0.875334	0.953674	unchanged	-0.123182	0.663669	0.942966	unchanged	-0.294066	0.314545	0.686908	unchanged	0.0331747	0.905432	0.975768	unchanged	-0.078449	0.778507	0.929874	unchanged	-0.249333	0.385227	0.704688	unchanged
B9J08_000724	B9J08_000724	-0.838751	0.0417837	0.228551	unchanged	-0.547706	0.156793	0.433135	unchanged	-0.35761	0.331867	0.829281	unchanged	-0.0338219	0.923994	0.984674	unchanged	-0.291046	0.461324	0.90059	unchanged	0.190095	0.6117	0.867952	unchanged	0.513884	0.174566	0.517035	unchanged
B9J08_000725	PAN2	-0.209351	0.0154331	0.147023	unchanged	-0.149078	0.0691243	0.297079	unchanged	-0.0147885	0.846948	0.98245	unchanged	-0.060836	0.432498	0.769783	unchanged	-0.0602731	0.438319	0.90059	unchanged	0.134289	0.0966047	0.452597	unchanged	0.0882416	0.260907	0.609483	unchanged
B9J08_000726	TCO89	-0.222145	0.0366761	0.216062	unchanged	-0.076554	0.436983	0.70547	unchanged	-0.0706364	0.471257	0.879897	unchanged	-0.0225974	0.815971	0.943131	unchanged	-0.145592	0.150977	0.883207	unchanged	0.00591755	0.951325	0.985149	unchanged	0.0539566	0.579761	0.826675	unchanged
B9J08_000727	RPL39	0.0806587	0.377932	0.654228	unchanged	-0.0318967	0.72401	0.880349	unchanged	-0.167889	0.0794958	0.610911	unchanged	-0.259704	0.0113048	0.206612	unchanged	0.112555	0.224821	0.884595	unchanged	-0.135992	0.147477	0.522315	unchanged	-0.227807	0.0226555	0.224667	unchanged
B9J08_000728	MRPL24	0.173431	0.00981379	0.124829	unchanged	0.0962634	0.118343	0.378788	unchanged	0.0670432	0.265239	0.783427	unchanged	-0.0720119	0.233218	0.604786	unchanged	0.0771677	0.202766	0.884595	unchanged	-0.0292202	0.620285	0.870786	unchanged	-0.168275	0.011641	0.162761	unchanged
B9J08_000729	SCH9	0.0450174	0.645288	0.836174	unchanged	0.257243	0.0180014	0.180939	unchanged	0.149739	0.139745	0.690985	unchanged	0.295915	0.00811131	0.178017	unchanged	-0.212226	0.0434431	0.871025	unchanged	-0.107504	0.277268	0.647805	unchanged	0.0386722	0.689757	0.88053	unchanged
B9J08_000730	SNF6	0.0599399	0.623911	0.824542	unchanged	-0.121816	0.327398	0.6148	unchanged	-0.0615035	0.614965	0.927644	unchanged	-0.120041	0.332999	0.701376	unchanged	0.181756	0.151147	0.883207	unchanged	0.0603123	0.621553	0.870991	unchanged	0.00177528	0.988362	0.995987	unchanged
B9J08_000731	GPI13	0.43269	6.39496e-05	0.0212466	up	0.258769	0.00446087	0.128834	unchanged	-0.0832993	0.291974	0.804738	unchanged	-0.0833851	0.291418	0.665645	unchanged	0.173922	0.0376223	0.871025	unchanged	-0.342068	0.000534763	0.186638	unchanged	-0.342154	0.000532867	0.0460891	down
B9J08_000732	DUG3	0.0233248	0.820701	0.928606	unchanged	0.0935026	0.370417	0.650781	unchanged	0.163871	0.126446	0.683047	unchanged	-0.0350419	0.733496	0.914133	unchanged	-0.0701778	0.49699	0.906106	unchanged	0.0703688	0.494255	0.802042	unchanged	-0.128544	0.222149	0.57206	unchanged
B9J08_000733	SAP190	-0.0478751	0.366887	0.642261	unchanged	-0.00767948	0.883154	0.954255	unchanged	0.0785001	0.148632	0.7007	unchanged	0.00964373	0.853493	0.95484	unchanged	-0.0401957	0.446344	0.90059	unchanged	0.0861795	0.115393	0.479514	unchanged	0.0173232	0.74031	0.897908	unchanged
B9J08_000734	B9J08_000734	0.204861	0.0254776	0.186752	unchanged	0.18483	0.0405564	0.237614	unchanged	0.232424	0.0132424	0.359359	unchanged	-0.0182352	0.826369	0.946215	unchanged	0.0200312	0.809199	0.961427	unchanged	0.0475943	0.567895	0.842633	unchanged	-0.203065	0.0263639	0.240474	unchanged
B9J08_000735	BCK1	-0.505325	0.000109492	0.024916	down	-0.184474	0.0688587	0.296652	unchanged	-0.027982	0.768208	0.965352	unchanged	-0.00317286	0.973293	0.994293	unchanged	-0.320851	0.00429568	0.871025	unchanged	0.156492	0.11582	0.479514	unchanged	0.181301	0.072648	0.362563	unchanged
B9J08_000736	SFI1	-0.344276	0.00175041	0.0605413	unchanged	-0.249921	0.0138606	0.166048	unchanged	-0.0559199	0.535763	0.899962	unchanged	-0.070233	0.438643	0.772705	unchanged	-0.0943544	0.304778	0.888263	unchanged	0.194001	0.0457085	0.360641	unchanged	0.179688	0.0615648	0.341991	unchanged
B9J08_000737	ECM39	-0.121379	0.119727	0.364904	unchanged	-0.0558566	0.457528	0.7238	unchanged	0.10219	0.183327	0.713357	unchanged	0.0891129	0.242194	0.612046	unchanged	-0.0655222	0.385003	0.898341	unchanged	0.158046	0.0483605	0.368379	unchanged	0.144969	0.0671235	0.353438	unchanged
B9J08_000738	YNR029C	0.185649	0.151968	0.41309	unchanged	0.120068	0.344228	0.629291	unchanged	-0.00829138	0.946963	0.997331	unchanged	0.172325	0.180149	0.548814	unchanged	0.0655807	0.597926	0.916458	unchanged	-0.12836	0.309651	0.675411	unchanged	0.0522566	0.672847	0.873783	unchanged
B9J08_000739	TIM54	-0.0021596	0.976874	0.990375	unchanged	-0.000485941	0.994797	0.998373	unchanged	0.0556829	0.459188	0.873855	unchanged	-0.00380464	0.959244	0.989922	unchanged	-0.00167366	0.982061	0.994644	unchanged	0.0561688	0.45498	0.770775	unchanged	-0.0033187	0.964415	0.986724	unchanged
B9J08_000740	GDH3	-0.882821	0.000654472	0.0437302	down	-0.11766	0.563118	0.792093	unchanged	0.127524	0.531138	0.899675	unchanged	0.180999	0.377703	0.731826	unchanged	-0.765161	0.00197651	0.871025	unchanged	0.245184	0.237818	0.615225	unchanged	0.298659	0.155594	0.490697	unchanged
B9J08_000741	MMS21	-0.20009	0.182958	0.451702	unchanged	-0.324883	0.0405368	0.237614	unchanged	-0.162669	0.271382	0.786848	unchanged	-0.273161	0.0761282	0.396949	unchanged	0.124792	0.398996	0.90059	unchanged	0.162214	0.275186	0.646609	unchanged	0.0517219	0.72295	0.891872	unchanged
B9J08_000742	NPP1	-0.0719283	0.489685	0.735293	unchanged	-0.0823658	0.430733	0.701941	unchanged	-0.0238096	0.816985	0.976806	unchanged	0.060501	0.558078	0.838056	unchanged	0.0104375	0.91927	0.97841	unchanged	0.0585562	0.570474	0.843426	unchanged	0.142867	0.178128	0.521959	unchanged
B9J08_000743	NIF3	0.293623	0.0648076	0.274085	unchanged	0.222958	0.150182	0.423944	unchanged	0.0714242	0.632573	0.931893	unchanged	0.158229	0.29709	0.670708	unchanged	0.0706645	0.63442	0.918692	unchanged	-0.151534	0.315659	0.67913	unchanged	-0.064729	0.662827	0.870481	unchanged
B9J08_000746	BSC6	0.133281	0.239901	0.520953	unchanged	0.00222906	0.983938	0.996394	unchanged	-0.128592	0.25683	0.777529	unchanged	0.0583276	0.598768	0.859876	unchanged	0.131052	0.246198	0.884595	unchanged	-0.130821	0.247819	0.62669	unchanged	0.0560986	0.611683	0.844567	unchanged
B9J08_000747	BOL2	0.0330445	0.818143	0.927818	unchanged	-0.0273804	0.849532	0.940292	unchanged	-0.0920757	0.524421	0.897437	unchanged	-0.231043	0.125932	0.481388	unchanged	0.0604248	0.673196	0.924906	unchanged	-0.0646953	0.651627	0.889857	unchanged	-0.203663	0.170965	0.512321	unchanged
B9J08_000748	LRG1	0.0035457	0.952245	0.97887	unchanged	0.0408257	0.494368	0.746219	unchanged	-0.00474951	0.936024	0.995513	unchanged	-0.109089	0.0823849	0.406289	unchanged	-0.03728	0.531476	0.911429	unchanged	-0.0455752	0.445656	0.764613	unchanged	-0.149915	0.0222782	0.223407	unchanged
B9J08_000749	GPI15	0.296723	0.145996	0.406767	unchanged	-0.114406	0.561869	0.791376	unchanged	0.35374	0.0879955	0.627451	unchanged	0.311582	0.128236	0.485727	unchanged	0.411129	0.0515582	0.871025	unchanged	0.468146	0.0296434	0.339915	unchanged	0.425988	0.0446495	0.297756	unchanged
B9J08_000750	B9J08_000750	0.110026	0.348742	0.628901	unchanged	0.100808	0.389797	0.667315	unchanged	-0.00195822	0.986461	0.999973	unchanged	0.0208822	0.85642	0.956213	unchanged	0.00921803	0.93602	0.983786	unchanged	-0.102766	0.377744	0.726918	unchanged	-0.0799257	0.490026	0.773151	unchanged
B9J08_000751	YNL035C	0.362618	0.0112537	0.131988	unchanged	-0.0287588	0.81976	0.926512	unchanged	-0.154901	0.232008	0.758821	unchanged	0.196093	0.135341	0.494825	unchanged	0.391376	0.00710278	0.871025	unchanged	-0.126142	0.325425	0.687599	unchanged	0.224851	0.0904922	0.394242	unchanged
B9J08_000752	HDA1	-0.0954439	0.256937	0.540032	unchanged	-0.0941517	0.263323	0.552978	unchanged	-0.0497853	0.546609	0.90566	unchanged	-0.0631615	0.446252	0.77688	unchanged	-0.00129224	0.987437	0.99567	unchanged	0.0443664	0.590354	0.854879	unchanged	0.0309901	0.706078	0.886482	unchanged
B9J08_000753	PRK1	-0.121417	0.155804	0.417672	unchanged	-0.014055	0.8643	0.947263	unchanged	0.0146705	0.858157	0.985032	unchanged	0.0619267	0.454999	0.781382	unchanged	-0.107362	0.20506	0.884595	unchanged	0.0287255	0.726409	0.914844	unchanged	0.0759816	0.3611	0.68979	unchanged
B9J08_000754	B9J08_000754	0.330776	0.116749	0.360342	unchanged	0.183753	0.369969	0.650209	unchanged	-0.013895	0.945136	0.997331	unchanged	0.0369644	0.854487	0.955277	unchanged	0.147023	0.464469	0.90059	unchanged	-0.197648	0.331768	0.693817	unchanged	-0.146789	0.466393	0.75899	unchanged
B9J08_000755	LYS12	-0.134283	0.349339	0.629234	unchanged	-0.00167144	0.99054	0.997206	unchanged	-0.0969805	0.495123	0.887054	unchanged	-0.104003	0.465069	0.787955	unchanged	-0.132612	0.354578	0.8958	unchanged	-0.095309	0.501918	0.805662	unchanged	-0.102331	0.471573	0.760462	unchanged
B9J08_000756	DAL4	0.165288	0.486299	0.733087	unchanged	0.563	0.0263955	0.20301	unchanged	0.174655	0.457476	0.87376	unchanged	0.556629	0.026719	0.269963	unchanged	-0.397712	0.0924939	0.87398	unchanged	-0.388345	0.0961003	0.451785	unchanged	-0.00637145	0.976499	0.99088	unchanged
B9J08_000757	MGE1	0.06047	0.310552	0.593843	unchanged	0.0789083	0.191656	0.476914	unchanged	0.132393	0.0374794	0.486292	unchanged	0.04727	0.424206	0.76578	unchanged	-0.0184382	0.752642	0.952453	unchanged	0.0534849	0.366909	0.717449	unchanged	-0.0316382	0.589845	0.83211	unchanged
B9J08_000758	ECM18	0.177782	0.218738	0.494654	unchanged	-0.0213629	0.879499	0.953927	unchanged	-0.140865	0.325961	0.827314	unchanged	0.031817	0.820782	0.944881	unchanged	0.199145	0.170288	0.884595	unchanged	-0.119502	0.401037	0.739771	unchanged	0.05318	0.704714	0.885736	unchanged
B9J08_000759	YPR003C	-0.169084	0.185866	0.456565	unchanged	-0.089293	0.473654	0.735462	unchanged	-0.0484826	0.69345	0.953353	unchanged	0.173215	0.171069	0.538917	unchanged	-0.0797913	0.520769	0.910254	unchanged	0.0408105	0.739298	0.919229	unchanged	0.262508	0.0462497	0.300932	unchanged
B9J08_000760	YPL107W	-0.203306	0.0656108	0.275134	unchanged	-0.170191	0.116526	0.377495	unchanged	-0.154788	0.149209	0.7007	unchanged	-0.0936645	0.370343	0.728212	unchanged	-0.0331154	0.748985	0.951544	unchanged	0.0154023	0.881224	0.965022	unchanged	0.0765261	0.461953	0.755725	unchanged
B9J08_000761	DPM3	-0.00648201	0.955743	0.980225	unchanged	-0.0745054	0.527118	0.769342	unchanged	-0.0642023	0.584415	0.917818	unchanged	-0.2211	0.0754738	0.395819	unchanged	0.0680234	0.562487	0.912433	unchanged	0.0103031	0.9296	0.97961	unchanged	-0.146595	0.222628	0.57206	unchanged
B9J08_000762	TFC1	0.0105748	0.913918	0.96454	unchanged	-0.0692245	0.484059	0.741458	unchanged	-0.0263598	0.787581	0.971997	unchanged	-0.0270394	0.782196	0.931835	unchanged	0.0797992	0.419801	0.90059	unchanged	0.0428647	0.661561	0.891734	unchanged	0.042185	0.666475	0.870481	unchanged
B9J08_000764	MDH1-1	-0.065414	0.587858	0.801574	unchanged	-0.0341272	0.776483	0.904851	unchanged	-0.024952	0.835418	0.98245	unchanged	-0.0416392	0.729206	0.914133	unchanged	-0.0312868	0.794573	0.959782	unchanged	0.00917525	0.939052	0.982595	unchanged	-0.00751196	0.950084	0.982605	unchanged
B9J08_000765	CAS5	-0.0508116	0.737443	0.882656	unchanged	0.134187	0.381316	0.660284	unchanged	0.00280492	0.985171	0.999973	unchanged	0.275654	0.0843338	0.4113	unchanged	-0.184999	0.232531	0.884595	unchanged	-0.131382	0.389147	0.734195	unchanged	0.141467	0.353739	0.68517	unchanged
B9J08_000766	AAT22	-0.0750807	0.551486	0.779622	unchanged	-0.262023	0.0523942	0.263242	unchanged	-0.0940164	0.457384	0.87376	unchanged	-0.321629	0.021016	0.250091	unchanged	0.186943	0.151793	0.883207	unchanged	0.168007	0.194273	0.571732	unchanged	-0.059606	0.635843	0.858154	unchanged
B9J08_000767	PSF1	-0.211132	0.0725658	0.289345	unchanged	-0.0828511	0.456542	0.722453	unchanged	-0.195074	0.0929396	0.64179	unchanged	-0.0746291	0.49914	0.808499	unchanged	-0.128281	0.2557	0.884595	unchanged	-0.112223	0.315134	0.679068	unchanged	0.00822199	0.939966	0.979603	unchanged
B9J08_000768	B9J08_000768	-0.148616	0.311978	0.59517	unchanged	0.123977	0.395562	0.672686	unchanged	0.06506	0.652235	0.940412	unchanged	0.123261	0.397841	0.744581	unchanged	-0.272594	0.0750918	0.87398	unchanged	-0.0589171	0.682462	0.899258	unchanged	-0.000716089	0.996019	0.998296	unchanged
B9J08_000769	TUF1	-0.312529	0.0555352	0.260304	unchanged	-0.226638	0.151361	0.425932	unchanged	-0.0246699	0.870347	0.987828	unchanged	0.323785	0.0468628	0.321355	unchanged	-0.0858909	0.574096	0.913141	unchanged	0.201968	0.196127	0.572648	unchanged	0.550423	0.00248676	0.0845773	unchanged
B9J08_000770	PRP21	0.362851	0.0119038	0.13518	unchanged	0.22727	0.0918324	0.338831	unchanged	0.190616	0.149881	0.700747	unchanged	0.154481	0.237135	0.605849	unchanged	0.135581	0.291566	0.884595	unchanged	-0.0366545	0.771242	0.927921	unchanged	-0.0727898	0.565694	0.81981	unchanged
B9J08_000771	RPS6A	0.129284	0.243155	0.523981	unchanged	0.181524	0.109544	0.367779	unchanged	-0.131096	0.236974	0.7644	unchanged	0.0136693	0.899187	0.973055	unchanged	-0.0522395	0.629657	0.918653	unchanged	-0.31262	0.0109558	0.270047	unchanged	-0.167855	0.136204	0.466948	unchanged
B9J08_000772	RLM1	-0.626911	0.00016596	0.024916	down	-0.274355	0.0403014	0.236899	unchanged	-0.0853306	0.491027	0.886531	unchanged	-0.117414	0.347239	0.712098	unchanged	-0.352556	0.0119209	0.871025	unchanged	0.189025	0.140433	0.512143	unchanged	0.156942	0.215199	0.565375	unchanged
B9J08_000773	SEC16	-0.206599	0.00744284	0.108012	unchanged	-0.079969	0.243665	0.530848	unchanged	-0.07708	0.259965	0.777529	unchanged	-0.00552346	0.934054	0.98611	unchanged	-0.12663	0.0749076	0.87398	unchanged	0.00288891	0.965473	0.989495	unchanged	0.0744455	0.275579	0.626901	unchanged
B9J08_000774	CHS1	0.187252	0.0497424	0.24808	unchanged	0.224385	0.0222489	0.1931	unchanged	-0.0883956	0.326631	0.827314	unchanged	0.065885	0.46098	0.784847	unchanged	-0.0371326	0.675467	0.924906	unchanged	-0.31278	0.00308166	0.186638	unchanged	-0.1585	0.0901361	0.394242	unchanged
B9J08_000775	TPS2	-0.619073	0.00101943	0.0519911	unchanged	-0.601407	0.00128282	0.0941025	unchanged	-0.236045	0.13165	0.687468	unchanged	-0.273328	0.0851561	0.411985	unchanged	-0.0176661	0.907119	0.976799	unchanged	0.365362	0.0276245	0.329959	unchanged	0.328079	0.0443536	0.297088	unchanged
B9J08_000776	EHT1	0.0193396	0.909488	0.963576	unchanged	-0.26817	0.132571	0.400632	unchanged	-0.451486	0.0180443	0.386508	unchanged	-0.24098	0.172267	0.540363	unchanged	0.287509	0.108494	0.880037	unchanged	-0.183316	0.293219	0.663365	unchanged	0.0271895	0.87323	0.95803	unchanged
B9J08_000777	ART5	-0.521525	0.014427	0.143867	unchanged	-0.602775	0.00626673	0.137007	unchanged	-0.0936537	0.619108	0.929265	unchanged	0.16905	0.373191	0.7296	unchanged	0.0812496	0.670073	0.924906	unchanged	0.509121	0.0163755	0.296964	unchanged	0.771825	0.00105084	0.0654331	unchanged
B9J08_000778	SEC62	0.00346961	0.965741	0.984748	unchanged	0.0159742	0.843379	0.938631	unchanged	-0.0802746	0.329163	0.8285	unchanged	-0.0419236	0.605461	0.862026	unchanged	-0.0125046	0.87691	0.969548	unchanged	-0.0962488	0.245207	0.623201	unchanged	-0.0578978	0.477196	0.763942	unchanged
B9J08_000779	TAF13	-0.306354	0.0664248	0.276384	unchanged	-0.317176	0.0588688	0.275321	unchanged	0.0449519	0.771306	0.965791	unchanged	0.0138031	0.928763	0.985668	unchanged	0.0108218	0.944986	0.98528	unchanged	0.362128	0.0329551	0.341133	unchanged	0.330979	0.0482271	0.308342	unchanged
B9J08_000780	EHD3	0.169623	0.0342542	0.211503	unchanged	0.062896	0.397721	0.674627	unchanged	-0.0610537	0.411228	0.858907	unchanged	-0.210527	0.0115704	0.208206	unchanged	0.106727	0.160841	0.884595	unchanged	-0.12395	0.107813	0.464613	unchanged	-0.273423	0.00210662	0.0810099	unchanged
B9J08_000781	ARP7	-0.00779427	0.934178	0.97061	unchanged	0.0798769	0.403555	0.679358	unchanged	0.0247308	0.793381	0.973396	unchanged	-0.123581	0.204348	0.576834	unchanged	-0.0876712	0.360082	0.896101	unchanged	-0.0551461	0.560769	0.837552	unchanged	-0.203458	0.0460128	0.300431	unchanged
B9J08_000782	CFL4	0.650942	1.5832e-05	0.0118101	up	0.537635	0.000106855	0.0812985	unchanged	0.264908	0.0189512	0.388664	unchanged	0.396795	0.00142945	0.103442	unchanged	0.113307	0.267783	0.884595	unchanged	-0.272727	0.0154298	0.290163	unchanged	-0.14084	0.174094	0.516495	unchanged
B9J08_000783	B9J08_000783	0.0409378	0.947193	0.976366	unchanged	0.425604	0.476683	0.737153	unchanged	0.0206665	0.972931	0.999973	unchanged	0.605226	0.295598	0.669422	unchanged	-0.384667	0.504249	0.907855	unchanged	-0.404938	0.475509	0.788833	unchanged	0.179621	0.731059	0.89438	unchanged
B9J08_000784	MUM2	0.042916	0.818819	0.927997	unchanged	0.0114006	0.951623	0.982634	unchanged	0.0276173	0.882006	0.99024	unchanged	-0.109706	0.560723	0.83897	unchanged	0.0315154	0.86512	0.966156	unchanged	0.0162166	0.929869	0.97961	unchanged	-0.121106	0.517473	0.790829	unchanged
B9J08_000785	CTK1	0.026643	0.873768	0.95118	unchanged	0.109191	0.517399	0.762011	unchanged	0.0119774	0.942793	0.997165	unchanged	0.223363	0.191971	0.559557	unchanged	-0.0825483	0.619787	0.918653	unchanged	-0.0972139	0.558047	0.835582	unchanged	0.114172	0.489161	0.773151	unchanged
B9J08_000786	EST1	0.119751	0.177958	0.445752	unchanged	0.21237	0.0250518	0.201068	unchanged	-0.0704048	0.418056	0.858907	unchanged	0.065507	0.449874	0.779133	unchanged	-0.0926189	0.289252	0.884595	unchanged	-0.282775	0.00487619	0.206366	unchanged	-0.146863	0.10281	0.412102	unchanged
B9J08_000787	DES1	-0.0655031	0.415722	0.682253	unchanged	0.0910809	0.262916	0.55234	unchanged	0.0157819	0.842465	0.98245	unchanged	0.152445	0.0713076	0.386882	unchanged	-0.156584	0.0648814	0.871025	unchanged	-0.075299	0.349922	0.70693	unchanged	0.0613643	0.4433	0.745094	unchanged
B9J08_000788	HTS1	0.0993926	0.176998	0.445198	unchanged	0.0436546	0.541955	0.778479	unchanged	-0.0314147	0.659583	0.941383	unchanged	0.0420199	0.556795	0.837279	unchanged	0.055738	0.437822	0.90059	unchanged	-0.0750693	0.300468	0.667131	unchanged	-0.00163474	0.981629	0.992861	unchanged
B9J08_000789	BNA2	-0.441353	0.00883952	0.117167	unchanged	-0.510299	0.00350796	0.125023	unchanged	-0.0325217	0.824369	0.980096	unchanged	-0.140331	0.346251	0.711622	unchanged	0.0689461	0.640184	0.919578	unchanged	0.477778	0.00540036	0.209078	unchanged	0.369969	0.0229692	0.226399	unchanged
B9J08_000790	RVS167	-0.147327	0.0471351	0.244099	unchanged	-0.0217432	0.751837	0.893249	unchanged	0.0375816	0.585637	0.918357	unchanged	0.191615	0.0133273	0.212985	unchanged	-0.125584	0.0842455	0.87398	unchanged	0.0593248	0.393035	0.734195	unchanged	0.213358	0.00706654	0.130726	unchanged
B9J08_000791	ZCF29.2	0.197003	0.531685	0.767979	unchanged	0.729716	0.0311506	0.212906	unchanged	0.277815	0.377972	0.844729	unchanged	0.703814	0.0361419	0.290498	unchanged	-0.532714	0.0964743	0.87398	unchanged	-0.451902	0.149714	0.524373	unchanged	-0.0259027	0.930725	0.977968	unchanged
B9J08_000792	TPA1	-0.0716391	0.576383	0.793656	unchanged	-0.112933	0.383567	0.661514	unchanged	-0.115945	0.369746	0.844289	unchanged	-0.187949	0.156117	0.521925	unchanged	0.0412943	0.746248	0.951014	unchanged	-0.00301119	0.98111	0.994051	unchanged	-0.0750153	0.558291	0.814505	unchanged
B9J08_000793	ZCF18.1	-0.0735068	0.478883	0.726877	unchanged	-0.0283644	0.782931	0.907868	unchanged	-0.0186232	0.855925	0.984972	unchanged	-0.0809355	0.435555	0.770273	unchanged	-0.0451424	0.661058	0.924514	unchanged	0.00974125	0.924133	0.978978	unchanged	-0.0525711	0.609332	0.844567	unchanged
B9J08_000794	ZCF18.2	-0.152962	0.368276	0.644061	unchanged	0.222036	0.195729	0.48069	unchanged	0.0932049	0.576481	0.9167	unchanged	0.208893	0.220451	0.588972	unchanged	-0.374998	0.0379648	0.871025	unchanged	-0.128831	0.438463	0.762352	unchanged	-0.0131428	0.936138	0.978864	unchanged
B9J08_000795	B9J08_000795	-0.128667	0.409927	0.678527	unchanged	0.0823435	0.594188	0.81005	unchanged	-0.0127248	0.933949	0.995207	unchanged	0.356166	0.0333071	0.286178	unchanged	-0.21101	0.184139	0.884595	unchanged	-0.0950683	0.5371	0.822874	unchanged	0.273823	0.0893497	0.394126	unchanged
B9J08_000796	B9J08_000796	-0.466538	0.00719858	0.107475	unchanged	-0.467118	0.00722874	0.137959	unchanged	-0.2519	0.107382	0.665874	unchanged	-0.295065	0.0638136	0.369022	unchanged	0.000579624	0.996937	0.998116	unchanged	0.215218	0.16692	0.542388	unchanged	0.172052	0.263164	0.612338	unchanged
B9J08_000797	B9J08_000797	-0.112022	0.293443	0.576218	unchanged	-0.0521972	0.618464	0.824452	unchanged	0.0389791	0.706009	0.956093	unchanged	0.231148	0.0378107	0.292496	unchanged	-0.0598243	0.566731	0.912433	unchanged	0.0911763	0.380581	0.729947	unchanged	0.283345	0.0135509	0.175702	unchanged
B9J08_000798	DFI1	-0.175302	0.132564	0.385596	unchanged	0.0137671	0.901674	0.962344	unchanged	-0.070271	0.531083	0.899675	unchanged	0.137167	0.230499	0.601814	unchanged	-0.189069	0.106752	0.87398	unchanged	-0.084038	0.454794	0.770775	unchanged	0.123399	0.277737	0.629105	unchanged
B9J08_000799	B9J08_000799	-0.0238519	0.821092	0.928606	unchanged	-0.0530753	0.616515	0.824066	unchanged	-0.0936918	0.380629	0.845944	unchanged	0.338691	0.00565931	0.157582	unchanged	0.0292234	0.781516	0.957828	unchanged	-0.0406165	0.700044	0.90598	unchanged	0.391767	0.00206049	0.0810099	unchanged
B9J08_000800	ADE13	-0.0750831	0.5182	0.756991	unchanged	0.231914	0.0604397	0.279027	unchanged	0.21901	0.0741315	0.605144	unchanged	0.224018	0.0684789	0.381561	unchanged	-0.306997	0.0173262	0.871025	unchanged	-0.0129039	0.910704	0.973806	unchanged	-0.00789612	0.945279	0.981572	unchanged
B9J08_000801	DAD3	-0.1687	0.499422	0.744545	unchanged	-0.320778	0.212297	0.499308	unchanged	0.0426767	0.861865	0.985898	unchanged	0.0626954	0.797947	0.937546	unchanged	0.152078	0.544406	0.912433	unchanged	0.363455	0.156689	0.533159	unchanged	0.383473	0.135965	0.466948	unchanged
B9J08_000802	YGR026W	0.0533379	0.566592	0.786443	unchanged	0.198274	0.0471422	0.251591	unchanged	0.279298	0.00843605	0.326072	unchanged	0.454843	0.000212095	0.0567883	unchanged	-0.144936	0.132399	0.881138	unchanged	0.0810242	0.384715	0.732107	unchanged	0.256569	0.0133707	0.174537	unchanged
B9J08_000803	ARC40	-0.0791067	0.289562	0.572813	unchanged	-0.0772709	0.300501	0.590743	unchanged	-0.0601901	0.415972	0.858907	unchanged	-0.0801465	0.283355	0.659447	unchanged	-0.0018358	0.979955	0.994063	unchanged	0.0170807	0.815271	0.939375	unchanged	-0.00287556	0.968594	0.988093	unchanged
B9J08_000804	MSH3	-0.113666	0.152239	0.413418	unchanged	-0.0977653	0.213868	0.500374	unchanged	0.010629	0.888824	0.990748	unchanged	0.010978	0.885156	0.968338	unchanged	-0.0159005	0.834861	0.961427	unchanged	0.108394	0.168884	0.543641	unchanged	0.108743	0.167461	0.507342	unchanged
B9J08_000805	ZCF19	0.0470764	0.760592	0.895425	unchanged	0.0259186	0.866957	0.948622	unchanged	-0.063717	0.68055	0.949933	unchanged	0.028825	0.851156	0.954346	unchanged	0.0211578	0.89012	0.972654	unchanged	-0.0896356	0.560871	0.837552	unchanged	0.0029064	0.984779	0.994484	unchanged
B9J08_000806	UPS1	-0.289037	0.028808	0.196519	unchanged	-0.159411	0.198273	0.484246	unchanged	0.0438295	0.713398	0.956093	unchanged	0.0138981	0.907067	0.976982	unchanged	-0.129625	0.291393	0.884595	unchanged	0.203241	0.1049	0.463302	unchanged	0.173309	0.161167	0.498585	unchanged
B9J08_000807	RPT1	0.134719	0.0441246	0.235112	unchanged	0.03508	0.573055	0.798637	unchanged	0.174791	0.0124123	0.352591	unchanged	-0.00341776	0.955878	0.98911	unchanged	0.0996395	0.122892	0.881138	unchanged	0.139711	0.0372593	0.343449	unchanged	-0.0384977	0.535296	0.802112	unchanged
B9J08_000808	PGI1	-0.216644	0.00160316	0.0598826	unchanged	-0.211821	0.00189831	0.103729	unchanged	-0.0968231	0.100899	0.654953	unchanged	-0.108006	0.0704672	0.385533	unchanged	-0.00482265	0.931393	0.983216	unchanged	0.114998	0.0559836	0.382944	unchanged	0.103815	0.08075	0.379642	unchanged
B9J08_000809	B9J08_000809	0.151266	0.0453098	0.238813	unchanged	0.0542398	0.443089	0.711681	unchanged	-0.119813	0.103714	0.659163	unchanged	-0.161753	0.0343085	0.286504	unchanged	0.0970267	0.178533	0.884595	unchanged	-0.174053	0.0240673	0.318914	unchanged	-0.215993	0.00736577	0.132414	unchanged
B9J08_000810	ARC15	0.108705	0.362959	0.639793	unchanged	0.0996166	0.403401	0.679358	unchanged	0.114108	0.340055	0.832464	unchanged	-0.107493	0.368324	0.726608	unchanged	0.0090889	0.938304	0.984353	unchanged	0.014491	0.901737	0.971421	unchanged	-0.20711	0.0950837	0.399439	unchanged
B9J08_000811	B9J08_000811	0.000665984	0.998206	0.998952	unchanged	0.0914062	0.757709	0.896295	unchanged	0.251071	0.399952	0.851587	unchanged	-0.0702385	0.812429	0.941886	unchanged	-0.0907402	0.75851	0.953576	unchanged	0.159665	0.587586	0.853359	unchanged	-0.161645	0.584996	0.829711	unchanged
B9J08_000812	GRE3	-0.0588126	0.716704	0.873012	unchanged	-0.0803847	0.620764	0.824452	unchanged	-0.0569725	0.725067	0.957375	unchanged	-0.234588	0.162666	0.526303	unchanged	0.0215721	0.893857	0.972654	unchanged	0.0234122	0.884829	0.966986	unchanged	-0.154203	0.348411	0.681745	unchanged
B9J08_000813	B9J08_000813	-0.154349	0.0815707	0.30769	unchanged	-0.212361	0.0221067	0.192977	unchanged	-0.170335	0.0571649	0.561403	unchanged	-0.348962	0.000883889	0.0876524	unchanged	0.0580128	0.491451	0.904972	unchanged	0.0420264	0.616221	0.8693	unchanged	-0.136601	0.119211	0.43935	unchanged
B9J08_000814	GYP8	-0.0853499	0.630685	0.82879	unchanged	0.128305	0.471027	0.733667	unchanged	0.166012	0.352758	0.839116	unchanged	0.0581832	0.741397	0.915632	unchanged	-0.213655	0.237082	0.884595	unchanged	0.0377064	0.829311	0.943511	unchanged	-0.0701221	0.689592	0.88053	unchanged
B9J08_000815	SPT8	0.0926458	0.35097	0.630396	unchanged	0.0695518	0.481039	0.739794	unchanged	0.174455	0.0903702	0.635396	unchanged	0.134573	0.182068	0.549901	unchanged	0.023094	0.812569	0.961427	unchanged	0.104903	0.289949	0.659528	unchanged	0.0650216	0.50641	0.781956	unchanged
B9J08_000816	YNK1	0.0386046	0.504719	0.749279	unchanged	-0.116531	0.058422	0.275154	unchanged	-0.181894	0.00636594	0.326072	unchanged	-0.193862	0.00420742	0.139078	unchanged	0.155135	0.0160282	0.871025	unchanged	-0.0653633	0.266064	0.641211	unchanged	-0.0773307	0.192266	0.537922	unchanged
B9J08_000817	LSO2	0.0877769	0.53205	0.767979	unchanged	-0.32984	0.0350554	0.222552	unchanged	-0.0575854	0.680813	0.949933	unchanged	-0.436324	0.00786451	0.177632	unchanged	0.417617	0.00962385	0.871025	unchanged	0.272255	0.0704328	0.410884	unchanged	-0.106484	0.46437	0.758056	unchanged
B9J08_000818	CAF16	0.0378555	0.737294	0.882656	unchanged	-0.0387589	0.731704	0.883091	unchanged	0.0492374	0.662636	0.942966	unchanged	-0.0504615	0.655099	0.882086	unchanged	0.0766144	0.499409	0.906106	unchanged	0.0879963	0.438499	0.762352	unchanged	-0.0117026	0.917064	0.974381	unchanged
B9J08_000819	GCR3	0.0565637	0.305155	0.587174	unchanged	0.0249814	0.645375	0.839647	unchanged	0.0766052	0.171509	0.709225	unchanged	0.0331413	0.542468	0.834212	unchanged	0.0315823	0.56124	0.912433	unchanged	0.0516238	0.347135	0.705059	unchanged	0.00815984	0.879902	0.961436	unchanged
B9J08_000820	SAM4	-0.0183515	0.852532	0.940734	unchanged	-0.244434	0.0254698	0.201068	unchanged	-0.227389	0.0350449	0.477	unchanged	-0.15835	0.125226	0.480654	unchanged	0.226082	0.0359609	0.871025	unchanged	0.0170442	0.863244	0.956481	unchanged	0.0860835	0.390184	0.707525	unchanged
B9J08_000821	YCR061W	-0.930452	0.0460226	0.24044	unchanged	-1.14616	0.0179848	0.180939	unchanged	-0.435096	0.318426	0.824872	unchanged	-0.225504	0.59931	0.859876	unchanged	0.215705	0.61691	0.918089	unchanged	0.711062	0.115405	0.479514	unchanged	0.920653	0.0481451	0.308342	unchanged
B9J08_000822	CBK1	-0.179375	0.170661	0.436755	unchanged	-0.245748	0.0687182	0.296633	unchanged	-0.281502	0.040139	0.494902	unchanged	-0.341191	0.0160962	0.229243	unchanged	0.0663733	0.601439	0.91753	unchanged	-0.0357543	0.777533	0.929874	unchanged	-0.0954435	0.455126	0.750079	unchanged
B9J08_000823	RPL42	0.0693827	0.355987	0.634168	unchanged	-0.12901	0.0982064	0.348791	unchanged	-0.211029	0.0119296	0.345424	unchanged	-0.246972	0.00454905	0.142498	unchanged	0.198393	0.0167042	0.871025	unchanged	-0.0820184	0.278264	0.648334	unchanged	-0.117962	0.127393	0.453281	unchanged
B9J08_000824	FGR41	0.064422	0.335307	0.61959	unchanged	-0.127162	0.0697592	0.297658	unchanged	-0.0727919	0.278634	0.793001	unchanged	-0.168669	0.0209445	0.250091	unchanged	0.191584	0.0105112	0.871025	unchanged	0.0543703	0.413736	0.745415	unchanged	-0.0415065	0.530557	0.79949	unchanged
B9J08_000825	RPA49	0.131223	0.423539	0.688749	unchanged	-0.0843615	0.607085	0.817237	unchanged	-0.195336	0.242969	0.767817	unchanged	-0.207844	0.215582	0.585306	unchanged	0.215585	0.196217	0.884595	unchanged	-0.110975	0.498222	0.805064	unchanged	-0.123482	0.451957	0.74865	unchanged
B9J08_000826	B9J08_000826	0.198148	0.0185461	0.162279	unchanged	0.0553642	0.467889	0.732188	unchanged	-0.0518115	0.496035	0.887054	unchanged	-0.11931	0.130616	0.488205	unchanged	0.142783	0.0743367	0.87398	unchanged	-0.107176	0.169755	0.545048	unchanged	-0.174674	0.0338385	0.270052	unchanged
B9J08_000827	YJR142W	0.111103	0.209686	0.484344	unchanged	0.043414	0.615496	0.82322	unchanged	0.0615772	0.477381	0.882606	unchanged	-0.0960007	0.275196	0.651865	unchanged	0.0676888	0.434726	0.90059	unchanged	0.0181632	0.832037	0.945171	unchanged	-0.139415	0.120734	0.442491	unchanged
B9J08_000828	B9J08_000828	-0.0551399	0.734094	0.881215	unchanged	0.0961574	0.553716	0.78547	unchanged	0.292192	0.0833613	0.619779	unchanged	0.172246	0.291247	0.665645	unchanged	-0.151297	0.353004	0.8958	unchanged	0.196034	0.225878	0.599691	unchanged	0.0760888	0.631489	0.855674	unchanged
B9J08_000829	TRY5	-0.162755	0.5345	0.768749	unchanged	0.00776131	0.976031	0.994152	unchanged	-0.170819	0.512053	0.89066	unchanged	-0.207546	0.428711	0.768579	unchanged	-0.170516	0.511753	0.909298	unchanged	-0.17858	0.489503	0.799022	unchanged	-0.215307	0.407913	0.719615	unchanged
B9J08_000830	JIP5	0.0547961	0.632847	0.829846	unchanged	0.0468242	0.683163	0.860476	unchanged	-0.0786043	0.495164	0.887054	unchanged	-0.0697968	0.543645	0.834558	unchanged	0.00797186	0.944012	0.98528	unchanged	-0.125429	0.280019	0.649134	unchanged	-0.116621	0.313357	0.655223	unchanged
B9J08_000831	B9J08_000831	-0.156619	0.507938	0.749366	unchanged	-0.00298997	0.989808	0.997115	unchanged	0.0567497	0.807872	0.975304	unchanged	-0.0446035	0.848658	0.954346	unchanged	-0.153629	0.514625	0.910244	unchanged	0.0597397	0.797357	0.933919	unchanged	-0.0416135	0.858232	0.950141	unchanged
B9J08_000834	B9J08_000834	-3.90275	0.000801113	0.0471424	down	-2.49635	0.0101372	0.148516	unchanged	-3.59013	0.00129757	0.19386	unchanged	-2.86661	0.0046693	0.142498	unchanged	-1.40641	0.134625	0.881138	unchanged	-1.09378	0.227379	0.601589	unchanged	-0.370261	0.664027	0.870481	unchanged
B9J08_000835	PRP18	-0.317612	0.00297104	0.0726481	unchanged	-0.51191	5.55066e-05	0.0812985	unchanged	-0.308443	0.00356038	0.281077	unchanged	-0.242167	0.0153933	0.224228	unchanged	0.194298	0.0463012	0.871025	unchanged	0.203467	0.0376577	0.343449	unchanged	0.269744	0.00879697	0.145939	unchanged
B9J08_000836	COQ11	-0.127631	0.0417837	0.228551	unchanged	-0.160265	0.0139952	0.166446	unchanged	0.0459942	0.430585	0.863775	unchanged	0.0956691	0.11393	0.463796	unchanged	0.032634	0.574455	0.913141	unchanged	0.206259	0.00283865	0.186638	unchanged	0.255934	0.000532174	0.0460891	up
B9J08_000837	PMR1.1	-0.213393	0.0141059	0.141505	unchanged	-0.0907021	0.25099	0.539108	unchanged	-0.169577	0.0422656	0.501168	unchanged	-0.104962	0.187154	0.555969	unchanged	-0.122691	0.127897	0.881138	unchanged	-0.0788752	0.314595	0.679068	unchanged	-0.0142596	0.852939	0.949237	unchanged
B9J08_000838	B9J08_000838	0.507118	0.0205463	0.171646	unchanged	0.344658	0.0984134	0.349009	unchanged	0.0103748	0.958326	0.9988	unchanged	0.185972	0.354067	0.714405	unchanged	0.162461	0.40695	0.90059	unchanged	-0.334283	0.104188	0.463302	unchanged	-0.158686	0.419479	0.728028	unchanged
B9J08_000839	KAP114	-0.10258	0.150767	0.41255	unchanged	-0.0811655	0.248857	0.536158	unchanged	-0.0441237	0.522519	0.897399	unchanged	-0.0211005	0.758235	0.92406	unchanged	-0.0214145	0.755056	0.953165	unchanged	0.0370419	0.590195	0.854879	unchanged	0.0600651	0.386532	0.704697	unchanged
B9J08_000840	TVP15	-0.0972652	0.51108	0.751141	unchanged	-0.0993155	0.502868	0.752194	unchanged	-0.0193378	0.894553	0.991037	unchanged	-0.0882756	0.548557	0.83513	unchanged	0.00205029	0.988835	0.995902	unchanged	0.0799777	0.584802	0.852284	unchanged	0.0110398	0.939659	0.979603	unchanged
B9J08_000841	SPO71	-0.178745	0.0852711	0.311824	unchanged	-0.0867236	0.382792	0.660759	unchanged	0.0890862	0.367534	0.843604	unchanged	0.120432	0.228635	0.601247	unchanged	-0.0920218	0.354904	0.8958	unchanged	0.17581	0.0875184	0.440587	unchanged	0.207155	0.0482441	0.308342	unchanged
B9J08_000842	CST5	-0.333517	0.167076	0.431545	unchanged	-0.48705	0.0560772	0.269805	unchanged	-0.327761	0.168477	0.708355	unchanged	-0.537264	0.0353481	0.288991	unchanged	0.153532	0.526701	0.911429	unchanged	0.159288	0.505818	0.806171	unchanged	-0.0502143	0.835743	0.941259	unchanged
B9J08_000843	B9J08_000843	-0.205863	0.0731471	0.291013	unchanged	-0.0961717	0.379248	0.659161	unchanged	0.0822002	0.448262	0.872746	unchanged	0.0376578	0.726033	0.91405	unchanged	-0.109691	0.318031	0.890799	unchanged	0.178372	0.112906	0.47495	unchanged	0.133829	0.224767	0.574867	unchanged
B9J08_000844	ALG13	-0.422276	0.102034	0.341068	unchanged	-0.239482	0.336059	0.621858	unchanged	-0.0399633	0.869807	0.987828	unchanged	-0.158577	0.519081	0.820448	unchanged	-0.182795	0.460292	0.90059	unchanged	0.199518	0.419289	0.747932	unchanged	0.0809049	0.740847	0.897948	unchanged
B9J08_000845	NIT2	-0.599169	0.000357903	0.0357471	down	-0.607089	0.000324087	0.089299	unchanged	-0.202877	0.127067	0.683047	unchanged	-0.184047	0.162629	0.526303	unchanged	0.00792015	0.951459	0.987648	unchanged	0.404213	0.00671334	0.234417	unchanged	0.423042	0.00498233	0.114076	unchanged
B9J08_000846	B9J08_000846	-0.57815	0.184124	0.453951	unchanged	-0.593889	0.175048	0.455536	unchanged	-0.0778123	0.847146	0.98245	unchanged	-0.131236	0.745983	0.917629	unchanged	0.0157385	0.971071	0.991815	unchanged	0.516076	0.22829	0.602948	unchanged	0.462652	0.278575	0.629105	unchanged
B9J08_000847	PDK2	-0.173776	0.357885	0.635225	unchanged	-0.0347838	0.851463	0.940984	unchanged	0.0192591	0.917115	0.993394	unchanged	-0.0402729	0.828004	0.946215	unchanged	-0.138993	0.458623	0.90059	unchanged	0.0540428	0.770151	0.927921	unchanged	-0.00548915	0.976307	0.99088	unchanged
B9J08_000848	PEX13	0.0522089	0.755777	0.894256	unchanged	0.0919223	0.585427	0.804997	unchanged	-0.012552	0.940248	0.997035	unchanged	0.00740217	0.964727	0.99138	unchanged	-0.0397133	0.812235	0.961427	unchanged	-0.104474	0.534404	0.821863	unchanged	-0.0845201	0.614185	0.845178	unchanged
B9J08_000849	ASR2	-0.0584117	0.668188	0.846542	unchanged	-0.0740177	0.587882	0.806173	unchanged	0.140438	0.310368	0.817845	unchanged	0.491317	0.00262777	0.120875	unchanged	0.015606	0.908504	0.977308	unchanged	0.214456	0.130695	0.496436	unchanged	0.565335	0.000910605	0.0592894	unchanged
B9J08_000850	AIF1	-0.0856479	0.220963	0.496379	unchanged	-0.251978	0.00224063	0.111401	unchanged	-0.095587	0.174297	0.710649	unchanged	-0.00985013	0.884545	0.967866	unchanged	0.16633	0.0266259	0.871025	unchanged	0.156391	0.0350708	0.343449	unchanged	0.242128	0.00290209	0.0919075	unchanged
B9J08_000852	RTT109	0.138292	0.364878	0.640694	unchanged	0.168784	0.272468	0.562912	unchanged	0.0967143	0.52234	0.897379	unchanged	0.174988	0.254736	0.625212	unchanged	-0.0304913	0.838283	0.961639	unchanged	-0.0720694	0.630285	0.876356	unchanged	0.00620418	0.966762	0.987414	unchanged
B9J08_000853	GPT1	1.20893	0.147383	0.408086	unchanged	1.99631	0.0140163	0.166446	unchanged	1.37804	0.0899948	0.635396	unchanged	1.2628	0.123327	0.479247	unchanged	-0.787388	0.188022	0.884595	unchanged	-0.618271	0.273674	0.645604	unchanged	-0.733513	0.205747	0.553101	unchanged
B9J08_000854	B9J08_000854	-0.0212638	0.844936	0.936971	unchanged	-0.0964713	0.382084	0.660582	unchanged	-0.0847045	0.440651	0.868019	unchanged	0.0451922	0.677959	0.891976	unchanged	0.0752075	0.492517	0.904972	unchanged	0.0117669	0.913686	0.974408	unchanged	0.141664	0.205377	0.552999	unchanged
B9J08_000855	HHO1	-0.173685	0.0566481	0.261111	unchanged	-0.14206	0.111083	0.370226	unchanged	-0.03576	0.673739	0.947811	unchanged	-0.12437	0.15785	0.522549	unchanged	-0.0316254	0.709944	0.939864	unchanged	0.1063	0.2224	0.596832	unchanged	0.0176904	0.834651	0.941259	unchanged
B9J08_000856	DFR1	0.116228	0.166823	0.4314	unchanged	-0.0143776	0.859766	0.945001	unchanged	0.170686	0.0499361	0.529941	unchanged	0.0429694	0.597188	0.859876	unchanged	0.130605	0.122447	0.881138	unchanged	0.185064	0.035058	0.343449	unchanged	0.057347	0.480886	0.766681	unchanged
B9J08_000857	PPS1	-0.0476496	0.653249	0.840333	unchanged	-0.0344827	0.744862	0.88964	unchanged	-0.172386	0.1196	0.67777	unchanged	-0.196786	0.0795943	0.402663	unchanged	-0.0131669	0.90051	0.97381	unchanged	-0.137904	0.204215	0.583862	unchanged	-0.162304	0.139702	0.473194	unchanged
B9J08_000858	AIM41	-0.143886	0.0821329	0.307778	unchanged	-0.135616	0.0993363	0.349504	unchanged	-0.0681459	0.388421	0.848285	unchanged	-0.119914	0.140123	0.499845	unchanged	-0.0082706	0.915552	0.977376	unchanged	0.0674697	0.392926	0.734195	unchanged	0.015702	0.840334	0.94379	unchanged
B9J08_000859	B9J08_000859	-0.0375447	0.917577	0.965348	unchanged	-0.0160479	0.964783	0.988871	unchanged	-0.161308	0.65728	0.941126	unchanged	0.294295	0.395925	0.744084	unchanged	-0.0214968	0.951899	0.987648	unchanged	-0.14526	0.683718	0.89951	unchanged	0.310343	0.362115	0.68982	unchanged
B9J08_000860	TAF14	0.00663836	0.939071	0.973616	unchanged	0.00790633	0.927489	0.9738	unchanged	-0.0526701	0.546818	0.905725	unchanged	-0.0411124	0.637162	0.872798	unchanged	-0.00126797	0.988336	0.995902	unchanged	-0.0605764	0.488791	0.798741	unchanged	-0.0490187	0.574103	0.825168	unchanged
B9J08_000861	STE4	0.129253	0.307237	0.589485	unchanged	0.115243	0.361547	0.645361	unchanged	-0.162094	0.207436	0.731355	unchanged	-0.0740062	0.554149	0.836786	unchanged	0.0140104	0.909194	0.977321	unchanged	-0.277337	0.0389068	0.343449	unchanged	-0.189249	0.140364	0.473946	unchanged
B9J08_000862	TBF1	0.0956232	0.481052	0.728929	unchanged	-0.132132	0.338168	0.623052	unchanged	-0.258289	0.073273	0.601805	unchanged	-0.281752	0.0531223	0.336906	unchanged	0.227755	0.107011	0.87398	unchanged	-0.126157	0.358736	0.711955	unchanged	-0.14962	0.279241	0.62935	unchanged
B9J08_000863	UGA1	-0.223269	0.170584	0.436755	unchanged	-0.123488	0.436293	0.704994	unchanged	-0.0608526	0.697096	0.954475	unchanged	-0.0293112	0.850838	0.954346	unchanged	-0.0997812	0.527788	0.911429	unchanged	0.0626354	0.688303	0.900116	unchanged	0.0941768	0.547677	0.808351	unchanged
B9J08_000864	YPR011C	-0.254994	0.00907259	0.118888	unchanged	-0.27165	0.00618551	0.137007	unchanged	-0.0420835	0.621895	0.93008	unchanged	-0.0990671	0.255499	0.626177	unchanged	0.0166564	0.845336	0.963866	unchanged	0.229567	0.0161885	0.296964	unchanged	0.172583	0.0586773	0.336061	unchanged
B9J08_000865	YPR010C-A	0.0434336	0.560273	0.783597	unchanged	-0.00376681	0.959458	0.986161	unchanged	-0.0415793	0.576897	0.9167	unchanged	-0.0588473	0.432463	0.769783	unchanged	0.0472004	0.52712	0.911429	unchanged	-0.0378125	0.611408	0.867768	unchanged	-0.0550805	0.461708	0.755637	unchanged
B9J08_000866	B9J08_000866	0.141185	0.0854363	0.311869	unchanged	0.130092	0.110232	0.368994	unchanged	0.112945	0.160234	0.703873	unchanged	-0.0219314	0.777394	0.931835	unchanged	0.0110926	0.885865	0.971332	unchanged	-0.0171473	0.824363	0.94306	unchanged	-0.152024	0.0656418	0.351439	unchanged
B9J08_000867	VMA7	0.0746065	0.343976	0.625889	unchanged	0.084397	0.286735	0.578767	unchanged	0.0727619	0.355244	0.839116	unchanged	-0.0488532	0.531401	0.831174	unchanged	-0.00979056	0.899289	0.97345	unchanged	-0.0116351	0.880359	0.964666	unchanged	-0.13325	0.101996	0.411091	unchanged
B9J08_000868	CHS5	-0.107985	0.176855	0.445128	unchanged	-0.0982192	0.216706	0.50266	unchanged	-0.0210321	0.785244	0.971154	unchanged	-0.0335247	0.664737	0.887226	unchanged	-0.00976606	0.899283	0.97345	unchanged	0.077187	0.325502	0.687599	unchanged	0.0646945	0.407348	0.719559	unchanged
B9J08_000869	DEP1	-0.105448	0.577432	0.79408	unchanged	0.0191399	0.918881	0.970094	unchanged	0.0212651	0.909696	0.993394	unchanged	-0.0573163	0.76045	0.924452	unchanged	-0.124588	0.510175	0.909185	unchanged	0.00212519	0.990928	0.997264	unchanged	-0.0764562	0.683791	0.87883	unchanged
B9J08_000870	B9J08_000870	0.379815	0.161429	0.424168	unchanged	0.234399	0.377044	0.656395	unchanged	-0.327908	0.225206	0.752327	unchanged	-0.0134736	0.958892	0.989922	unchanged	0.145415	0.577453	0.913472	unchanged	-0.562307	0.0469323	0.363146	unchanged	-0.247873	0.348857	0.681799	unchanged
B9J08_000871	LAP3	-0.236849	0.0831059	0.307998	unchanged	-0.0365524	0.776596	0.904851	unchanged	-0.0236786	0.853796	0.984506	unchanged	0.103728	0.424576	0.76578	unchanged	-0.200297	0.136124	0.882969	unchanged	0.0128738	0.920062	0.977178	unchanged	0.140281	0.284415	0.633808	unchanged
B9J08_000872	COG4	-0.0650643	0.431597	0.693411	unchanged	-0.106352	0.207566	0.494842	unchanged	0.0557499	0.498131	0.887054	unchanged	-0.0235353	0.773398	0.931835	unchanged	0.0412875	0.615092	0.918089	unchanged	0.162102	0.0632486	0.397531	unchanged	0.0828166	0.319312	0.658633	unchanged
B9J08_000873	YTH1	-0.0884905	0.466515	0.718524	unchanged	-0.173426	0.166663	0.444683	unchanged	0.0290299	0.808291	0.975304	unchanged	0.00801533	0.946542	0.988196	unchanged	0.0849355	0.484567	0.90246	unchanged	0.202456	0.107617	0.464613	unchanged	0.181441	0.145582	0.47938	unchanged
B9J08_000874	OSM1	-0.848204	0.00239633	0.0676361	unchanged	-0.823777	0.00294681	0.116682	unchanged	0.0545817	0.812128	0.976806	unchanged	-0.0864889	0.706972	0.903139	unchanged	-0.0244268	0.915671	0.977376	unchanged	0.878359	0.00185239	0.186638	unchanged	0.737288	0.00610968	0.120306	unchanged
B9J08_000875	SPO7	0.0775095	0.565591	0.785869	unchanged	-0.0162955	0.903459	0.962982	unchanged	0.008603	0.94878	0.997331	unchanged	-0.0506854	0.706066	0.902814	unchanged	0.093805	0.487042	0.903495	unchanged	0.0248985	0.852228	0.952511	unchanged	-0.0343899	0.797244	0.925682	unchanged
B9J08_000876	GWT1	-0.0276682	0.724145	0.877389	unchanged	-0.0444602	0.572676	0.798614	unchanged	-0.0731433	0.356688	0.839116	unchanged	-0.128134	0.117931	0.467323	unchanged	0.016792	0.829619	0.961427	unchanged	-0.0286831	0.713144	0.911864	unchanged	-0.0836741	0.292989	0.638443	unchanged
B9J08_000877	KES1	-0.0489109	0.431371	0.693411	unchanged	0.0204222	0.740022	0.887043	unchanged	7.13006e-05	0.999073	0.999973	unchanged	0.0736755	0.242331	0.612046	unchanged	-0.0693331	0.269901	0.884595	unchanged	-0.0203509	0.740566	0.919469	unchanged	0.0532532	0.391855	0.708337	unchanged
B9J08_000878	RPL33A	0.142988	0.0288948	0.19686	unchanged	0.0061556	0.917662	0.969413	unchanged	-0.14452	0.0274991	0.439706	unchanged	-0.139963	0.0318746	0.280276	unchanged	0.136832	0.0352429	0.871025	unchanged	-0.150675	0.0224864	0.317123	unchanged	-0.146119	0.0260947	0.239863	unchanged
B9J08_000879	RUD3	0.105815	0.187222	0.458241	unchanged	0.0102414	0.895161	0.960303	unchanged	-0.136813	0.0952842	0.644251	unchanged	-0.106419	0.185142	0.553017	unchanged	0.0955735	0.229721	0.884595	unchanged	-0.147054	0.0745575	0.420712	unchanged	-0.11666	0.148036	0.483373	unchanged
B9J08_000880	RFC1	-0.0188271	0.7724	0.903496	unchanged	-0.136075	0.0524694	0.263242	unchanged	-0.192477	0.00966723	0.326072	unchanged	-0.227824	0.00329307	0.130495	unchanged	0.117248	0.0882101	0.87398	unchanged	-0.0564025	0.392292	0.734195	unchanged	-0.0917496	0.173493	0.516197	unchanged
B9J08_000881	MKK2	0.119606	0.322582	0.605477	unchanged	0.189776	0.126444	0.391324	unchanged	0.028085	0.812988	0.976806	unchanged	0.0683813	0.566565	0.840462	unchanged	-0.0701698	0.555506	0.912433	unchanged	-0.161691	0.186114	0.563961	unchanged	-0.121395	0.313763	0.655347	unchanged
B9J08_000882	TRK2	0.0641632	0.221878	0.497137	unchanged	-0.0345609	0.502092	0.751615	unchanged	-0.135194	0.0178477	0.384881	unchanged	-0.122286	0.0292037	0.274495	unchanged	0.0987241	0.0696169	0.871025	unchanged	-0.100633	0.0650412	0.400065	unchanged	-0.0877255	0.102591	0.411963	unchanged
B9J08_000883	NOP53	0.600029	0.0576987	0.263731	unchanged	0.460122	0.13495	0.403493	unchanged	0.0280036	0.924411	0.993394	unchanged	0.405516	0.182874	0.550781	unchanged	0.139906	0.63244	0.918653	unchanged	-0.432119	0.156151	0.532837	unchanged	-0.0546062	0.851369	0.948228	unchanged
B9J08_000884	EHD3	-2.10276e-05	0.999888	0.999888	unchanged	-0.0822662	0.564652	0.792793	unchanged	-0.0644796	0.648652	0.939302	unchanged	-0.021112	0.880743	0.966867	unchanged	0.0822452	0.561751	0.912433	unchanged	0.0177866	0.899312	0.971421	unchanged	0.0611542	0.663931	0.870481	unchanged
B9J08_000885	B9J08_000885	0.0958744	0.425595	0.689163	unchanged	0.212652	0.0901112	0.336621	unchanged	0.347467	0.00977452	0.326072	unchanged	0.30453	0.020123	0.246951	unchanged	-0.116778	0.328556	0.894329	unchanged	0.134815	0.257223	0.633822	unchanged	0.0918778	0.434236	0.738436	unchanged
B9J08_000886	NFU1	-0.108403	0.418133	0.684369	unchanged	-0.175353	0.199187	0.484246	unchanged	0.0857122	0.519715	0.897015	unchanged	0.021721	0.869438	0.960363	unchanged	0.0669494	0.614297	0.918089	unchanged	0.261065	0.0647052	0.399765	unchanged	0.197074	0.151856	0.487233	unchanged
B9J08_000887	FUN30	0.326386	0.0350335	0.213113	unchanged	0.137648	0.341164	0.625814	unchanged	-0.107513	0.454501	0.87376	unchanged	-0.0173652	0.902694	0.975172	unchanged	0.188738	0.19556	0.884595	unchanged	-0.245161	0.100656	0.458658	unchanged	-0.155013	0.283764	0.632884	unchanged
B9J08_000888	ATS1	0.00897997	0.94361	0.975489	unchanged	-0.0722859	0.573288	0.798637	unchanged	-0.0399306	0.752728	0.962305	unchanged	0.17823	0.170829	0.538917	unchanged	0.0812658	0.523733	0.911235	unchanged	0.0323553	0.797645	0.933919	unchanged	0.250516	0.0613881	0.341718	unchanged
B9J08_000889	OPI10	-0.392808	0.0162127	0.150206	unchanged	-0.4987	0.00389908	0.12524	unchanged	-0.535046	0.00236073	0.24311	unchanged	-0.540646	0.00218403	0.115153	unchanged	0.105892	0.472686	0.902118	unchanged	-0.036346	0.803656	0.935968	unchanged	-0.0419462	0.774181	0.912465	unchanged
B9J08_000890	MAL13	-0.270104	0.0111645	0.131557	unchanged	-0.269041	0.01142	0.156145	unchanged	-0.234723	0.0234621	0.417879	unchanged	-0.234655	0.0234945	0.259796	unchanged	-0.00106251	0.990935	0.996551	unchanged	0.0343176	0.714341	0.912088	unchanged	0.034386	0.713797	0.889337	unchanged
B9J08_000892	PET18	-0.242127	0.552379	0.780472	unchanged	0.214385	0.581148	0.802247	unchanged	-0.0279558	0.942784	0.997165	unchanged	-0.32616	0.423505	0.765199	unchanged	-0.456513	0.250461	0.884595	unchanged	-0.242341	0.517919	0.813833	unchanged	-0.540545	0.175307	0.517513	unchanged
B9J08_000894	ALB1	0.275586	0.222948	0.498283	unchanged	-0.019313	0.930193	0.974314	unchanged	-0.215115	0.338111	0.832464	unchanged	-0.122499	0.580157	0.849392	unchanged	0.294899	0.193118	0.884595	unchanged	-0.195802	0.380854	0.729947	unchanged	-0.103186	0.639981	0.860432	unchanged
B9J08_000895	RPE1	0.0138084	0.819607	0.927997	unchanged	-0.0916042	0.146528	0.419422	unchanged	-0.0166732	0.783005	0.970162	unchanged	0.0539484	0.379076	0.732835	unchanged	0.105413	0.0983788	0.87398	unchanged	0.074931	0.227957	0.602818	unchanged	0.145553	0.0284347	0.251267	unchanged
B9J08_000896	TPO1_2.1	-0.370517	0.112689	0.355283	unchanged	-0.0531022	0.808157	0.920611	unchanged	-0.259903	0.247072	0.771837	unchanged	-0.0744712	0.731657	0.914133	unchanged	-0.317415	0.165932	0.884595	unchanged	-0.206801	0.348973	0.706498	unchanged	-0.0213691	0.920813	0.975263	unchanged
B9J08_000897	YGL242C	-0.0657925	0.353861	0.632275	unchanged	-0.110018	0.131821	0.399499	unchanged	-0.0147106	0.833	0.98245	unchanged	-0.00940915	0.892651	0.971574	unchanged	0.0442252	0.529304	0.911429	unchanged	0.0953071	0.186184	0.563961	unchanged	0.100609	0.164365	0.503531	unchanged
B9J08_000898	TAD1	0.0772985	0.403298	0.672902	unchanged	-0.00290836	0.974627	0.994152	unchanged	-0.00282205	0.975302	0.999973	unchanged	0.000816644	0.992855	0.999849	unchanged	0.0802069	0.385002	0.898341	unchanged	8.63015e-05	0.999241	0.999748	unchanged	0.003725	0.967308	0.987734	unchanged
B9J08_000899	MIP1	0.206012	0.0843335	0.310407	unchanged	0.0759484	0.505444	0.754363	unchanged	0.2059	0.0837089	0.620806	unchanged	0.0653884	0.563752	0.840053	unchanged	0.130064	0.256402	0.884595	unchanged	0.129952	0.255509	0.633002	unchanged	-0.01056	0.924723	0.976022	unchanged
B9J08_000900	ALG8	-0.15544	0.281807	0.564564	unchanged	-0.15597	0.281166	0.57336	unchanged	-0.244901	0.0997327	0.654953	unchanged	-0.325348	0.0350774	0.288206	unchanged	0.000530217	0.996998	0.998116	unchanged	-0.088931	0.531573	0.821523	unchanged	-0.169377	0.243287	0.594329	unchanged
B9J08_000901	PDC11	-0.0429665	0.747583	0.889031	unchanged	-0.0515359	0.699848	0.867319	unchanged	0.0840631	0.53056	0.899512	unchanged	0.416596	0.0068423	0.165794	unchanged	0.00856945	0.948683	0.98683	unchanged	0.135599	0.317091	0.679752	unchanged	0.468132	0.00316155	0.0930172	unchanged
B9J08_000902	TEA1	0.24346	0.031804	0.204785	unchanged	0.14577	0.175049	0.455536	unchanged	-0.025115	0.80882	0.975514	unchanged	-0.019354	0.852008	0.954346	unchanged	0.0976908	0.350681	0.8958	unchanged	-0.170884	0.114563	0.478096	unchanged	-0.165124	0.126128	0.453281	unchanged
B9J08_000903	AVT4	-0.0624289	0.504402	0.749279	unchanged	-0.142601	0.141029	0.412458	unchanged	-0.184809	0.062625	0.575276	unchanged	-0.26179	0.0127262	0.212083	unchanged	0.0801718	0.393739	0.90059	unchanged	-0.0422085	0.650093	0.888841	unchanged	-0.119189	0.212519	0.562484	unchanged
B9J08_000904	LIG4	-0.0149005	0.925973	0.968087	unchanged	-0.06173	0.702496	0.868999	unchanged	-0.114915	0.47693	0.882606	unchanged	0.0766646	0.629891	0.868638	unchanged	0.0468295	0.769044	0.954807	unchanged	-0.0531853	0.738366	0.919229	unchanged	0.138395	0.385851	0.704697	unchanged
B9J08_000905	REG1	-0.0845216	0.810258	0.924357	unchanged	-0.52866	0.157291	0.433948	unchanged	-0.482016	0.190273	0.717543	unchanged	-0.513253	0.165464	0.530259	unchanged	0.444139	0.227622	0.884595	unchanged	0.0466439	0.897418	0.97104	unchanged	0.0154076	0.966076	0.987089	unchanged
B9J08_000906	RRG9	0.30473	0.0871385	0.314015	unchanged	0.183595	0.290541	0.581724	unchanged	0.336824	0.0596857	0.573656	unchanged	0.171581	0.316989	0.688229	unchanged	0.121134	0.465724	0.90059	unchanged	0.153229	0.355076	0.709754	unchanged	-0.012014	0.941717	0.979812	unchanged
B9J08_000907	MPH1	-0.0302095	0.705617	0.868639	unchanged	-0.0263999	0.741324	0.887391	unchanged	-0.133118	0.111897	0.674939	unchanged	-0.186706	0.0325247	0.283664	unchanged	-0.00380965	0.961804	0.989273	unchanged	-0.106718	0.193902	0.571732	unchanged	-0.160307	0.0601846	0.339609	unchanged
B9J08_000908	B9J08_000908	0.123839	0.0981231	0.331723	unchanged	0.16337	0.035021	0.222552	unchanged	-0.010337	0.884228	0.990748	unchanged	0.00725334	0.918576	0.981884	unchanged	-0.0395311	0.578713	0.913774	unchanged	-0.173707	0.0261112	0.32746	unchanged	-0.156116	0.0420131	0.290338	unchanged
B9J08_000909	PAC2	0.0280141	0.708651	0.869775	unchanged	0.0331127	0.659215	0.847719	unchanged	-0.0733653	0.335056	0.832464	unchanged	-0.0967674	0.209278	0.581569	unchanged	-0.00509856	0.945504	0.985628	unchanged	-0.106478	0.168745	0.543641	unchanged	-0.12988	0.0986692	0.404605	unchanged
B9J08_000910	B9J08_000910	0.46347	0.0386211	0.220922	unchanged	0.291161	0.172882	0.454261	unchanged	-0.187372	0.371606	0.844624	unchanged	0.146018	0.482276	0.796113	unchanged	0.17231	0.406244	0.90059	unchanged	-0.478533	0.0335744	0.341159	unchanged	-0.145142	0.48298	0.767497	unchanged
B9J08_000911	B9J08_000911	-0.111046	0.344113	0.625925	unchanged	0.119974	0.304227	0.594141	unchanged	-0.0205492	0.857298	0.985032	unchanged	0.138776	0.234162	0.604793	unchanged	-0.231021	0.0586774	0.871025	unchanged	-0.140523	0.225709	0.599691	unchanged	0.0188019	0.866769	0.954854	unchanged
B9J08_000912	YND1	-0.0562881	0.656282	0.841609	unchanged	0.0778252	0.53885	0.776101	unchanged	-0.0395554	0.753174	0.962305	unchanged	0.0689272	0.584241	0.853413	unchanged	-0.134113	0.294369	0.884595	unchanged	-0.117381	0.35475	0.709367	unchanged	-0.00889804	0.942996	0.980152	unchanged
B9J08_000913	B9J08_000913	-0.111859	0.387107	0.661231	unchanged	0.103851	0.418546	0.692564	unchanged	-0.0794745	0.533832	0.899904	unchanged	-0.0330827	0.794118	0.935698	unchanged	-0.21571	0.104875	0.87398	unchanged	-0.183326	0.160311	0.536877	unchanged	-0.136934	0.285716	0.634858	unchanged
B9J08_000914	EFB1	0.00240885	0.961424	0.983462	unchanged	-0.0358532	0.475929	0.737153	unchanged	-0.240726	0.000255194	0.0911044	unchanged	-0.215932	0.000649368	0.0772748	unchanged	0.0382621	0.447363	0.90059	unchanged	-0.204873	0.00099409	0.186638	unchanged	-0.180078	0.00262908	0.0863727	unchanged
B9J08_000915	EFM5	0.118349	0.178539	0.445944	unchanged	-0.0282676	0.740224	0.887043	unchanged	-0.167472	0.0655026	0.581702	unchanged	-0.26735	0.00675853	0.165794	unchanged	0.146617	0.101003	0.87398	unchanged	-0.139204	0.118171	0.483125	unchanged	-0.239083	0.0129501	0.171526	unchanged
B9J08_000916	TFC3	0.288839	0.0076149	0.109008	unchanged	0.0440151	0.641956	0.837436	unchanged	0.141581	0.147318	0.7007	unchanged	0.131543	0.175924	0.545343	unchanged	0.244824	0.0188075	0.871025	unchanged	0.0975659	0.30581	0.672255	unchanged	0.0875278	0.356422	0.6879	unchanged
B9J08_000917	B9J08_000917	0.480177	0.02442	0.181496	unchanged	0.406884	0.0506235	0.260162	unchanged	-0.0334722	0.862637	0.985898	unchanged	0.203155	0.302177	0.675478	unchanged	0.073293	0.702467	0.936762	unchanged	-0.440357	0.0358592	0.343449	unchanged	-0.203729	0.297747	0.643437	unchanged
B9J08_000918	PHR1.1	0.162909	0.78003	0.909243	unchanged	0.689242	0.247323	0.53447	unchanged	0.280483	0.630418	0.931824	unchanged	0.913152	0.132186	0.489526	unchanged	-0.526334	0.368312	0.896101	unchanged	-0.40876	0.48001	0.792616	unchanged	0.22391	0.694975	0.882262	unchanged
B9J08_000919	PGA43	0.0453188	0.673935	0.851365	unchanged	-0.00403596	0.970083	0.991941	unchanged	0.0539126	0.616112	0.928721	unchanged	0.0662621	0.538517	0.83233	unchanged	0.0493547	0.645611	0.921567	unchanged	0.0579485	0.588662	0.853583	unchanged	0.0702981	0.512677	0.787546	unchanged
B9J08_000920	ERG26	0.0560639	0.519892	0.757351	unchanged	-0.0314697	0.716711	0.877054	unchanged	0.0199541	0.81749	0.976806	unchanged	-0.0526855	0.544901	0.834744	unchanged	0.0875336	0.319992	0.890799	unchanged	0.0514238	0.553933	0.832701	unchanged	-0.0212158	0.80609	0.928268	unchanged
B9J08_000921	NUP60	0.0904819	0.247721	0.529138	unchanged	0.00909903	0.905129	0.964378	unchanged	-0.100903	0.200214	0.728627	unchanged	-0.0712845	0.357884	0.718047	unchanged	0.0813828	0.295717	0.885168	unchanged	-0.110002	0.164571	0.540662	unchanged	-0.0803835	0.30146	0.647033	unchanged
B9J08_000922	MMS22	0.0388433	0.737728	0.882801	unchanged	0.225651	0.0673099	0.293283	unchanged	-0.00929372	0.935904	0.995513	unchanged	0.00232348	0.983955	0.997293	unchanged	-0.186808	0.120921	0.881138	unchanged	-0.234945	0.0566037	0.38296	unchanged	-0.223328	0.0682077	0.356052	unchanged
B9J08_000923	SWC4	0.0781068	0.453011	0.709598	unchanged	0.173188	0.109467	0.367779	unchanged	0.0336306	0.744208	0.961224	unchanged	0.0254558	0.804758	0.938885	unchanged	-0.0950811	0.361246	0.896101	unchanged	-0.139557	0.18758	0.565949	unchanged	-0.147732	0.16464	0.503994	unchanged
B9J08_000924	AFG1	-0.177496	0.0355988	0.213952	unchanged	-0.2057	0.0176473	0.180939	unchanged	-0.220616	0.0119323	0.345424	unchanged	-0.113109	0.158638	0.523739	unchanged	0.0282032	0.716378	0.942814	unchanged	-0.0149165	0.847195	0.951097	unchanged	0.0925902	0.243007	0.594329	unchanged
B9J08_000925	YOR292C	-0.419271	0.00166641	0.06024	unchanged	-0.261596	0.0284698	0.205456	unchanged	-0.0430143	0.689981	0.951907	unchanged	0.00043986	0.996729	0.999849	unchanged	-0.157675	0.164395	0.884595	unchanged	0.218581	0.0588284	0.384587	unchanged	0.262036	0.0271568	0.244613	unchanged
B9J08_000926	SKI3	-0.0694303	0.334042	0.619389	unchanged	0.0955237	0.190179	0.473959	unchanged	0.00485586	0.945071	0.997331	unchanged	-0.00935069	0.894479	0.972453	unchanged	-0.164954	0.0324551	0.871025	unchanged	-0.0906678	0.21108	0.588589	unchanged	-0.104874	0.151953	0.487251	unchanged
B9J08_000927	SHP1	0.221856	0.274265	0.556322	unchanged	0.196955	0.32991	0.617653	unchanged	0.0141365	0.943215	0.997165	unchanged	0.300397	0.144837	0.503966	unchanged	0.0249011	0.899401	0.97345	unchanged	-0.182819	0.361606	0.712637	unchanged	0.103441	0.600083	0.838358	unchanged
B9J08_000928	AQY1	-0.248175	0.700806	0.866916	unchanged	-0.33516	0.607074	0.817237	unchanged	-0.160319	0.801598	0.97495	unchanged	1.1477	0.0795627	0.402663	unchanged	0.0869847	0.893481	0.972654	unchanged	0.174841	0.785847	0.932168	unchanged	1.48286	0.0302426	0.260247	unchanged
B9J08_000929	ESC1	-0.290206	0.00217859	0.064255	unchanged	-0.249078	0.00616934	0.137007	unchanged	-0.11439	0.158072	0.703283	unchanged	-0.113998	0.15935	0.523998	unchanged	-0.0411283	0.601023	0.91745	unchanged	0.134688	0.101437	0.459316	unchanged	0.13508	0.100504	0.407727	unchanged
B9J08_000930	B9J08_000930	0.0757374	0.622972	0.823707	unchanged	0.0460854	0.764541	0.899806	unchanged	-0.141667	0.364118	0.842188	unchanged	0.0697208	0.64948	0.879686	unchanged	0.029652	0.845963	0.963866	unchanged	-0.187752	0.232129	0.606518	unchanged	0.0236354	0.876471	0.960013	unchanged
B9J08_000931	PCT1	0.102139	0.749879	0.89097	unchanged	-0.00257019	0.993591	0.998303	unchanged	-0.0053421	0.986567	0.999973	unchanged	0.557663	0.0848252	0.411821	unchanged	0.10471	0.740761	0.950809	unchanged	-0.00277191	0.992995	0.997465	unchanged	0.560233	0.0801102	0.378901	unchanged
B9J08_000932	CDC50	0.0615912	0.577344	0.79408	unchanged	0.232496	0.0497074	0.257929	unchanged	0.0844444	0.446741	0.871829	unchanged	0.187448	0.104636	0.449149	unchanged	-0.170905	0.135301	0.882506	unchanged	-0.148052	0.190689	0.569581	unchanged	-0.0450487	0.681356	0.878349	unchanged
B9J08_000933	POP2	0.0553126	0.479249	0.727226	unchanged	0.00122981	0.987339	0.996824	unchanged	-0.0169124	0.827177	0.980444	unchanged	-0.111047	0.167103	0.53296	unchanged	0.0540828	0.488245	0.904149	unchanged	-0.0181422	0.814579	0.939375	unchanged	-0.112276	0.162186	0.499928	unchanged
B9J08_000934	NOG2	0.486434	0.0814144	0.30769	unchanged	0.198918	0.454685	0.721434	unchanged	-0.251677	0.348452	0.836954	unchanged	0.0907637	0.730538	0.914133	unchanged	0.287516	0.282756	0.884595	unchanged	-0.450595	0.10409	0.463302	unchanged	-0.108155	0.680741	0.877779	unchanged
B9J08_000935	B9J08_000935	0.00927797	0.952548	0.97887	unchanged	-0.0564518	0.718768	0.878167	unchanged	0.145062	0.356937	0.839116	unchanged	0.207176	0.194999	0.562922	unchanged	0.0657297	0.673558	0.924906	unchanged	0.201514	0.206136	0.584671	unchanged	0.263628	0.104743	0.415105	unchanged
B9J08_000936	MNN45	0.00988021	0.941202	0.974593	unchanged	0.0464693	0.729251	0.881684	unchanged	0.0152471	0.909292	0.993394	unchanged	-0.172903	0.210754	0.581619	unchanged	-0.0365891	0.78465	0.958658	unchanged	-0.0312222	0.815353	0.939375	unchanged	-0.219372	0.118022	0.436782	unchanged
B9J08_000937	B9J08_000937	-0.130012	0.09876	0.332748	unchanged	-0.0831231	0.276539	0.567382	unchanged	-0.0884394	0.247306	0.771837	unchanged	0.0326268	0.662019	0.885392	unchanged	-0.0468885	0.532587	0.911429	unchanged	-0.00531632	0.943039	0.983244	unchanged	0.11575	0.135714	0.466948	unchanged
B9J08_000938	HGT10.1	0.180779	0.403061	0.672902	unchanged	0.390662	0.0842413	0.328082	unchanged	0.0916587	0.668387	0.946271	unchanged	0.155395	0.470594	0.790325	unchanged	-0.209883	0.332994	0.894329	unchanged	-0.299003	0.175492	0.554798	unchanged	-0.235267	0.279911	0.630065	unchanged
B9J08_000939	ZCF5	-0.530948	0.00260544	0.0685006	unchanged	-0.252986	0.0997784	0.350058	unchanged	-0.0595232	0.681794	0.95004	unchanged	-0.090681	0.534056	0.831599	unchanged	-0.277961	0.0751269	0.87398	unchanged	0.193463	0.196513	0.57285	unchanged	0.162305	0.274218	0.625133	unchanged
B9J08_000940	B9J08_000940	-0.0891976	0.690243	0.861463	unchanged	-0.0598963	0.788772	0.909338	unchanged	0.0304839	0.890505	0.990946	unchanged	0.0714337	0.747188	0.917966	unchanged	-0.0293013	0.895188	0.972654	unchanged	0.0903801	0.682941	0.899446	unchanged	0.13133	0.5539	0.81042	unchanged
B9J08_000941	B9J08_000941	-0.10077	0.550093	0.779107	unchanged	-0.169912	0.322196	0.611528	unchanged	-0.0931204	0.578357	0.9167	unchanged	-0.075646	0.650434	0.879686	unchanged	0.069142	0.680813	0.927452	unchanged	0.0767918	0.646237	0.886655	unchanged	0.0942662	0.573266	0.825079	unchanged
B9J08_000942	ABP140	0.303817	0.0808238	0.306959	unchanged	0.123867	0.455736	0.721818	unchanged	-0.028026	0.864567	0.986207	unchanged	0.129725	0.43394	0.769783	unchanged	0.17995	0.280824	0.884595	unchanged	-0.151893	0.360759	0.712637	unchanged	0.00585864	0.971347	0.989462	unchanged
B9J08_000943	REX2	-0.34327	0.00674871	0.103849	unchanged	-0.317431	0.0108047	0.152936	unchanged	-0.203548	0.0784286	0.610911	unchanged	-0.215759	0.0638811	0.369022	unchanged	-0.0258391	0.813627	0.961427	unchanged	0.113883	0.306237	0.672916	unchanged	0.101672	0.359041	0.68979	unchanged
B9J08_000944	PMT6	-0.126561	0.156472	0.418534	unchanged	-0.135593	0.131231	0.399199	unchanged	0.057629	0.504654	0.890126	unchanged	0.0858213	0.325216	0.695222	unchanged	0.00903147	0.916247	0.977391	unchanged	0.193222	0.0382135	0.343449	unchanged	0.221414	0.0201934	0.207953	unchanged
B9J08_000945	SEP7	-0.0599094	0.331838	0.617276	unchanged	0.0369551	0.544867	0.780151	unchanged	0.0451258	0.460874	0.874428	unchanged	0.0168297	0.781406	0.931835	unchanged	-0.0968645	0.126479	0.881138	unchanged	0.00817068	0.892599	0.969547	unchanged	-0.0201254	0.73993	0.897875	unchanged
B9J08_000946	B9J08_000946	-0.109208	0.110385	0.352482	unchanged	-0.120564	0.081041	0.322487	unchanged	-0.198991	0.00795122	0.326072	unchanged	-0.108712	0.111647	0.460591	unchanged	0.0113562	0.861524	0.965318	unchanged	-0.0784264	0.240501	0.618878	unchanged	0.0118523	0.855452	0.949714	unchanged
B9J08_000947	CWH8	0.296027	0.109264	0.351119	unchanged	0.173302	0.336373	0.621858	unchanged	0.247052	0.173214	0.709807	unchanged	0.125171	0.480974	0.795637	unchanged	0.122725	0.480961	0.902118	unchanged	0.0737496	0.668503	0.894045	unchanged	-0.0481312	0.780658	0.91645	unchanged
B9J08_000948	AGE3	0.108973	0.232544	0.511826	unchanged	0.171671	0.0698888	0.297736	unchanged	0.00355383	0.968065	0.999973	unchanged	0.0554063	0.535398	0.832307	unchanged	-0.0626972	0.483144	0.90246	unchanged	-0.168117	0.0745146	0.420712	unchanged	-0.116264	0.203122	0.550568	unchanged
B9J08_000949	B9J08_000949	-0.146546	0.379038	0.654969	unchanged	-0.133309	0.422774	0.693961	unchanged	-0.144608	0.383258	0.846243	unchanged	-0.166013	0.319444	0.690755	unchanged	-0.0132376	0.935627	0.983786	unchanged	-0.0112995	0.944805	0.983276	unchanged	-0.0327042	0.841415	0.943804	unchanged
B9J08_000950	PSY2	-0.272472	0.0863708	0.313844	unchanged	-0.182376	0.236092	0.520278	unchanged	-0.226979	0.144772	0.700577	unchanged	-0.253275	0.107144	0.455722	unchanged	-0.0900957	0.550804	0.912433	unchanged	-0.0446033	0.765584	0.927921	unchanged	-0.0708991	0.636605	0.85833	unchanged
B9J08_000951	ATP12	0.0816908	0.162751	0.425702	unchanged	0.123384	0.0433562	0.243287	unchanged	0.0823616	0.15939	0.703283	unchanged	-0.0567982	0.322553	0.693794	unchanged	-0.0416932	0.463419	0.90059	unchanged	-0.0410225	0.470294	0.785483	unchanged	-0.180182	0.00597414	0.119371	unchanged
B9J08_000952	B9J08_000952	0.219554	0.0413633	0.22812	unchanged	0.243034	0.0262714	0.202714	unchanged	0.0657661	0.510551	0.89066	unchanged	-0.022479	0.820838	0.944881	unchanged	-0.0234796	0.812321	0.961427	unchanged	-0.177267	0.0899439	0.442977	unchanged	-0.265513	0.0166229	0.194706	unchanged
B9J08_000953	TAL1	-0.125068	0.398129	0.669172	unchanged	-0.0936831	0.524343	0.766964	unchanged	0.0141021	0.922763	0.993394	unchanged	-0.142887	0.335486	0.703185	unchanged	-0.0313849	0.829705	0.961427	unchanged	0.107785	0.462745	0.77677	unchanged	-0.0492037	0.735828	0.897167	unchanged
B9J08_000954	YLR345W	0.0134036	0.898913	0.959953	unchanged	0.0529223	0.617558	0.824452	unchanged	0.134723	0.213392	0.735811	unchanged	0.121713	0.258453	0.629416	unchanged	-0.0395187	0.707519	0.93944	unchanged	0.0818003	0.439583	0.763036	unchanged	0.0687906	0.514337	0.789143	unchanged
B9J08_000955	B9J08_000955	0.197319	0.0206207	0.172	unchanged	0.133114	0.0994412	0.349513	unchanged	-0.117782	0.140592	0.691978	unchanged	-0.160435	0.0519327	0.333053	unchanged	0.0642046	0.408092	0.90059	unchanged	-0.250896	0.00517174	0.206366	unchanged	-0.293549	0.00172471	0.0776119	unchanged
B9J08_000957	TIM21	-0.0412504	0.509679	0.75048	unchanged	-0.0497811	0.428151	0.698834	unchanged	-0.0791486	0.215304	0.738127	unchanged	-0.0423156	0.498529	0.808232	unchanged	0.00853076	0.890557	0.972654	unchanged	-0.0293675	0.636808	0.879365	unchanged	0.00746551	0.904039	0.969972	unchanged
B9J08_000958	PGA5	0.138348	0.488325	0.734545	unchanged	0.317821	0.122197	0.38567	unchanged	0.110384	0.576553	0.9167	unchanged	0.63818	0.00448042	0.142498	unchanged	-0.179473	0.355533	0.895902	unchanged	-0.207437	0.284932	0.65484	unchanged	0.320359	0.0988944	0.404605	unchanged
B9J08_000959	AQY1	0.282963	0.203177	0.478221	unchanged	0.250304	0.257292	0.546094	unchanged	-0.116239	0.591986	0.918622	unchanged	-0.0900773	0.67722	0.891976	unchanged	0.0326589	0.879151	0.971092	unchanged	-0.366544	0.105738	0.463302	unchanged	-0.340382	0.130465	0.458595	unchanged
B9J08_000960	CIN4	0.194202	0.334602	0.619574	unchanged	0.069738	0.72832	0.881191	unchanged	0.380956	0.0651099	0.581073	unchanged	0.289175	0.152906	0.517353	unchanged	0.124464	0.523988	0.911235	unchanged	0.311218	0.117135	0.481026	unchanged	0.219437	0.261093	0.609483	unchanged
B9J08_000961	B9J08_000961	0.0776956	0.457399	0.711612	unchanged	0.0424511	0.683239	0.860476	unchanged	0.00989774	0.92365	0.993394	unchanged	-0.0961368	0.360778	0.720614	unchanged	0.0352444	0.732149	0.947935	unchanged	-0.0325534	0.751389	0.92293	unchanged	-0.138588	0.192192	0.537922	unchanged
B9J08_000962	YOL107W	0.070437	0.391778	0.665388	unchanged	0.0989895	0.234995	0.519606	unchanged	0.0910856	0.271744	0.787439	unchanged	0.149396	0.081843	0.406289	unchanged	-0.0285525	0.724548	0.946464	unchanged	-0.0079039	0.921991	0.977676	unchanged	0.050407	0.534961	0.802112	unchanged
B9J08_000963	MNN11	-0.261095	0.00176367	0.0605413	unchanged	-0.158476	0.0338718	0.219559	unchanged	0.0185061	0.786301	0.971324	unchanged	0.131041	0.0711489	0.386498	unchanged	-0.102619	0.149389	0.883207	unchanged	0.176982	0.0197969	0.31339	unchanged	0.289517	0.000766093	0.0539793	unchanged
B9J08_000964	GSC1	0.103411	0.559683	0.783436	unchanged	0.318654	0.0877079	0.331257	unchanged	0.162846	0.362848	0.841876	unchanged	0.259779	0.156217	0.521925	unchanged	-0.215243	0.23435	0.884595	unchanged	-0.155808	0.383082	0.730817	unchanged	-0.0588746	0.7385	0.897588	unchanged
B9J08_000965	YGR054W	0.0503561	0.427306	0.690309	unchanged	0.0359089	0.569188	0.796239	unchanged	-0.097731	0.135449	0.688887	unchanged	-0.0796422	0.217251	0.585306	unchanged	0.0144473	0.817644	0.961427	unchanged	-0.13364	0.0481016	0.367452	unchanged	-0.115551	0.0819122	0.380537	unchanged
B9J08_000966	ACK1	-0.246142	0.00218383	0.064255	unchanged	-0.202946	0.00792898	0.137959	unchanged	-0.220612	0.0046595	0.297849	unchanged	-0.133956	0.0595047	0.353268	unchanged	-0.0431957	0.5183	0.910254	unchanged	-0.0176661	0.790183	0.932199	unchanged	0.0689902	0.307748	0.650607	unchanged
B9J08_000967	B9J08_000967	-0.192514	0.288507	0.571592	unchanged	0.0436494	0.805096	0.918664	unchanged	-0.0804724	0.649786	0.939925	unchanged	-0.104993	0.554912	0.836786	unchanged	-0.236163	0.195682	0.884595	unchanged	-0.124122	0.484105	0.796186	unchanged	-0.148643	0.404246	0.71758	unchanged
B9J08_000968	YSF3	0.0485242	0.894091	0.957763	unchanged	-0.215649	0.563963	0.792656	unchanged	-0.227465	0.538829	0.90018	unchanged	0.165424	0.645826	0.87708	unchanged	0.264173	0.474384	0.902118	unchanged	-0.0118162	0.974431	0.993163	unchanged	0.381073	0.299568	0.645932	unchanged
B9J08_000969	ENA2.2	0.114883	0.22731	0.504246	unchanged	0.209054	0.0379222	0.230939	unchanged	0.021256	0.818382	0.976993	unchanged	0.0751442	0.422101	0.764408	unchanged	-0.0941715	0.316899	0.890799	unchanged	-0.187798	0.0579589	0.384224	unchanged	-0.13391	0.162255	0.499928	unchanged
B9J08_000970	B9J08_000970	-0.04748	0.644109	0.835765	unchanged	-0.150867	0.157415	0.434066	unchanged	-0.0133096	0.896345	0.991037	unchanged	-0.0985374	0.343366	0.709909	unchanged	0.103387	0.321657	0.891678	unchanged	0.137558	0.192548	0.570735	unchanged	0.0523299	0.610379	0.844567	unchanged
B9J08_000971	NUP159	-0.0986679	0.11432	0.357376	unchanged	-0.0343308	0.566434	0.793837	unchanged	-0.0419954	0.484084	0.883829	unchanged	-0.141416	0.0302737	0.274495	unchanged	-0.0643372	0.28976	0.884595	unchanged	-0.0076646	0.897374	0.97104	unchanged	-0.107085	0.0886912	0.392353	unchanged
B9J08_000972	STD1	0.041788	0.539678	0.772928	unchanged	-0.022876	0.736191	0.885922	unchanged	0.0613011	0.371238	0.844624	unchanged	-0.156833	0.0340431	0.286504	unchanged	0.064664	0.346289	0.894329	unchanged	0.0841771	0.224555	0.598785	unchanged	-0.133957	0.0637799	0.346643	unchanged
B9J08_000973	FCF2	0.247422	0.177289	0.445365	unchanged	0.0469362	0.791688	0.911326	unchanged	-0.0831894	0.640477	0.934862	unchanged	0.128178	0.472974	0.792483	unchanged	0.200486	0.26734	0.884595	unchanged	-0.130126	0.466536	0.781452	unchanged	0.0812414	0.646329	0.862631	unchanged
B9J08_000974	ZAP1	-0.351131	0.00403204	0.0846727	unchanged	-0.461827	0.000529046	0.0913884	unchanged	-0.254321	0.024802	0.425103	unchanged	-0.278003	0.0157742	0.225255	unchanged	0.110696	0.299059	0.887237	unchanged	0.207506	0.0616218	0.392839	unchanged	0.183824	0.0932553	0.398275	unchanged
B9J08_000975	FRS2	0.225781	0.0077904	0.109783	unchanged	0.0924366	0.222473	0.506455	unchanged	-0.0265146	0.719306	0.956994	unchanged	0.052089	0.483115	0.796425	unchanged	0.133345	0.0868007	0.87398	unchanged	-0.118951	0.122603	0.487068	unchanged	-0.0403475	0.585255	0.82977	unchanged
B9J08_000976	LPD1	-0.138825	0.00769345	0.10928	unchanged	-0.0929595	0.0554674	0.269144	unchanged	-0.0853676	0.075529	0.60797	unchanged	-0.028355	0.532998	0.831174	unchanged	-0.045866	0.319018	0.890799	unchanged	0.00759188	0.866515	0.958569	unchanged	0.0646044	0.167833	0.507479	unchanged
B9J08_000977	MNN26.2	-0.231662	0.126769	0.376302	unchanged	-0.0454077	0.752972	0.893545	unchanged	0.184744	0.206225	0.730379	unchanged	0.205946	0.16145	0.524933	unchanged	-0.186255	0.210486	0.884595	unchanged	0.230151	0.11954	0.48365	unchanged	0.251354	0.0915558	0.394434	unchanged
B9J08_000978	ALG5	-0.069472	0.564296	0.785869	unchanged	0.082066	0.496595	0.748646	unchanged	0.116366	0.338595	0.832464	unchanged	0.132056	0.279851	0.657117	unchanged	-0.151538	0.218261	0.884595	unchanged	0.0343001	0.773901	0.929224	unchanged	0.04999	0.675982	0.875003	unchanged
B9J08_000979	CET1	-0.000783857	0.993871	0.998324	unchanged	-0.0853212	0.410347	0.685191	unchanged	-0.000178001	0.998605	0.999973	unchanged	0.0345286	0.734831	0.914133	unchanged	0.0845374	0.412734	0.90059	unchanged	0.0851432	0.408565	0.743502	unchanged	0.11985	0.250165	0.598939	unchanged
B9J08_000980	IDP2	-0.638146	0.0080098	0.111991	unchanged	-0.671436	0.00585575	0.137007	unchanged	-0.0516978	0.803962	0.97495	unchanged	-0.304039	0.160023	0.523998	unchanged	0.0332891	0.873077	0.968696	unchanged	0.619738	0.00952367	0.262415	unchanged	0.367396	0.0951046	0.399439	unchanged
B9J08_000981	KAR4	-0.384596	0.0933115	0.321961	unchanged	-0.530188	0.0275604	0.205456	unchanged	-0.589147	0.015937	0.38226	unchanged	-0.825216	0.00198028	0.114026	unchanged	0.145592	0.510727	0.909298	unchanged	-0.0589582	0.789107	0.932199	unchanged	-0.295027	0.197669	0.543667	unchanged
B9J08_000982	GEF2	-0.335176	0.161417	0.424168	unchanged	-0.00664311	0.976747	0.994152	unchanged	0.283936	0.220203	0.7458	unchanged	0.229868	0.316798	0.688216	unchanged	-0.328533	0.167189	0.884595	unchanged	0.290579	0.207893	0.585551	unchanged	0.236511	0.301049	0.647033	unchanged
B9J08_000983	MIC10	-0.085879	0.393087	0.666767	unchanged	-0.278869	0.0130245	0.162201	unchanged	-0.156632	0.130781	0.687468	unchanged	-0.327178	0.0049483	0.148866	unchanged	0.19299	0.0684082	0.871025	unchanged	0.122237	0.230677	0.60612	unchanged	-0.0483096	0.627882	0.853743	unchanged
B9J08_000984	CST20	-0.0964435	0.422037	0.687832	unchanged	-0.0993743	0.408688	0.6837	unchanged	-0.0629655	0.596958	0.919917	unchanged	-0.130574	0.2814	0.658321	unchanged	0.00293077	0.980276	0.9942	unchanged	0.0364088	0.758791	0.925586	unchanged	-0.0311993	0.792476	0.922947	unchanged
B9J08_000985	SCD5	-0.068425	0.707987	0.869775	unchanged	0.103105	0.572931	0.798637	unchanged	0.114689	0.529908	0.899512	unchanged	0.112286	0.53847	0.83233	unchanged	-0.17153	0.352146	0.8958	unchanged	0.0115848	0.948762	0.984425	unchanged	0.00918135	0.959385	0.984574	unchanged
B9J08_000986	B9J08_000986	0.0530882	0.693547	0.863295	unchanged	-0.0674432	0.62024	0.824452	unchanged	-0.237757	0.0962141	0.646162	unchanged	-0.0916523	0.498674	0.808232	unchanged	0.120531	0.374632	0.896347	unchanged	-0.170313	0.219669	0.596415	unchanged	-0.0242091	0.856356	0.949714	unchanged
B9J08_000987	SLP3	-0.165466	0.0609732	0.26909	unchanged	-0.250355	0.00837508	0.137959	unchanged	-0.115214	0.176342	0.711077	unchanged	-0.133261	0.12196	0.477061	unchanged	0.0848892	0.313092	0.889642	unchanged	0.135141	0.117659	0.482806	unchanged	0.117094	0.170331	0.510992	unchanged
B9J08_000988	UGA32	0.120531	0.621015	0.822948	unchanged	0.304263	0.220712	0.505956	unchanged	0.257458	0.294442	0.804738	unchanged	0.26742	0.276793	0.653765	unchanged	-0.183731	0.445313	0.90059	unchanged	-0.0468046	0.842716	0.950059	unchanged	-0.0368424	0.875801	0.959671	unchanged
B9J08_000989	YDL144C	0.183961	0.498063	0.742932	unchanged	0.374615	0.175648	0.455716	unchanged	0.425661	0.123207	0.681356	unchanged	0.735263	0.012606	0.212083	unchanged	-0.190653	0.46791	0.901279	unchanged	0.0510463	0.841148	0.950059	unchanged	0.360649	0.166516	0.506824	unchanged
B9J08_000990	BIO32	-0.138827	0.689539	0.861385	unchanged	-0.393284	0.280515	0.572469	unchanged	0.0416037	0.901929	0.992183	unchanged	0.460573	0.175151	0.544836	unchanged	0.254457	0.476794	0.902118	unchanged	0.434888	0.220794	0.596415	unchanged	0.853857	0.0216862	0.2187	unchanged
B9J08_000992	SEN2	0.309968	0.0784543	0.301596	unchanged	0.428495	0.0201697	0.189186	unchanged	0.145174	0.387901	0.847494	unchanged	0.18221	0.282106	0.658535	unchanged	-0.118527	0.473935	0.902118	unchanged	-0.28332	0.101213	0.45916	unchanged	-0.246285	0.149031	0.483672	unchanged
B9J08_000993	HFL2	-0.0548483	0.705252	0.868559	unchanged	-0.318195	0.0441294	0.245272	unchanged	-0.174195	0.241017	0.767817	unchanged	-0.0430903	0.76524	0.927328	unchanged	0.263347	0.0870831	0.87398	unchanged	0.144001	0.330618	0.692939	unchanged	0.275105	0.0742722	0.366624	unchanged
B9J08_000994	YDR109C	-0.0578543	0.591642	0.803104	unchanged	-0.0910276	0.402611	0.678995	unchanged	-0.0580484	0.590188	0.918622	unchanged	0.0496338	0.644501	0.87641	unchanged	0.0331733	0.757428	0.953348	unchanged	0.0329792	0.758656	0.925586	unchanged	0.140661	0.20316	0.550568	unchanged
B9J08_000995	SUL2	0.5282	0.188971	0.459973	unchanged	0.810239	0.0519811	0.262851	unchanged	0.297548	0.449307	0.873334	unchanged	0.194239	0.620845	0.86532	unchanged	-0.282039	0.4585	0.90059	unchanged	-0.512691	0.188852	0.567327	unchanged	-0.616	0.121365	0.443323	unchanged
B9J08_000996	TIF	0.126296	0.0254952	0.186752	unchanged	0.150949	0.00989158	0.145921	unchanged	-0.0611274	0.244898	0.767817	unchanged	-0.0297549	0.563685	0.840053	unchanged	-0.0246534	0.631636	0.918653	unchanged	-0.212077	0.000941037	0.186638	unchanged	-0.180704	0.00311852	0.0930172	unchanged
B9J08_000997	B9J08_000997	-0.244305	0.0707782	0.28519	unchanged	0.0775012	0.541878	0.778479	unchanged	0.284085	0.0376865	0.486292	unchanged	0.264009	0.0510428	0.330319	unchanged	-0.321807	0.0217746	0.871025	unchanged	0.206584	0.115279	0.479514	unchanged	0.186507	0.151696	0.487233	unchanged
B9J08_000998	RPS21B	-0.0499637	0.642081	0.834987	unchanged	-0.190432	0.0925033	0.339526	unchanged	-0.306166	0.0118248	0.345424	unchanged	-0.397461	0.0021934	0.115153	unchanged	0.140468	0.203594	0.884595	unchanged	-0.115734	0.290167	0.659528	unchanged	-0.207029	0.0699381	0.358048	unchanged
B9J08_000999	TRM2	0.260108	0.178618	0.445944	unchanged	0.322039	0.101641	0.354124	unchanged	0.0222921	0.905039	0.993394	unchanged	0.332928	0.0910598	0.424796	unchanged	-0.0619308	0.73878	0.949797	unchanged	-0.299747	0.123215	0.48747	unchanged	0.0108891	0.953031	0.982605	unchanged
B9J08_001000	LCB3	0.0154385	0.865217	0.947645	unchanged	0.0444274	0.626696	0.827814	unchanged	0.0517967	0.57056	0.9167	unchanged	-0.0291277	0.748903	0.918967	unchanged	-0.0289889	0.749664	0.951644	unchanged	0.00736936	0.93512	0.98053	unchanged	-0.0735551	0.422588	0.730459	unchanged
B9J08_001001	CRL1	-0.717303	1.76434e-05	0.0118101	down	-0.346572	0.00731138	0.137959	unchanged	-0.0422957	0.704294	0.955535	unchanged	0.141229	0.216589	0.585306	unchanged	-0.370731	0.00497403	0.871025	unchanged	0.304277	0.0152079	0.290163	unchanged	0.487801	0.000595822	0.0483428	up
B9J08_001002	TOS1	0.288771	0.103608	0.342966	unchanged	0.409656	0.0273485	0.205401	unchanged	0.0623643	0.711786	0.956093	unchanged	0.194822	0.258995	0.629845	unchanged	-0.120885	0.476629	0.902118	unchanged	-0.347291	0.0550576	0.382611	unchanged	-0.214834	0.215185	0.565375	unchanged
B9J08_001003	MPA43	-0.0206158	0.866719	0.947974	unchanged	0.00412667	0.973199	0.993988	unchanged	-0.0469126	0.702523	0.955236	unchanged	0.115338	0.35264	0.714286	unchanged	-0.0247425	0.839706	0.961639	unchanged	-0.0510393	0.676575	0.896968	unchanged	0.111212	0.367512	0.693211	unchanged
B9J08_001004	MAL13	0.0109838	0.926496	0.968087	unchanged	0.0693896	0.562441	0.791557	unchanged	0.0372431	0.754209	0.962305	unchanged	0.0234032	0.843863	0.952685	unchanged	-0.0584058	0.623697	0.918653	unchanged	-0.0321465	0.7859	0.932168	unchanged	-0.0459864	0.698031	0.88465	unchanged
B9J08_001005	VMA4	0.0646361	0.401575	0.672128	unchanged	0.0861118	0.26865	0.558505	unchanged	0.0727692	0.346548	0.83668	unchanged	0.0301392	0.692547	0.898834	unchanged	-0.0214757	0.777736	0.956479	unchanged	-0.0133427	0.860613	0.954949	unchanged	-0.0559726	0.465724	0.758732	unchanged
B9J08_001006	MRS2	0.247446	0.00434404	0.0871249	unchanged	0.027414	0.710946	0.874732	unchanged	0.119697	0.120696	0.679434	unchanged	-0.0665349	0.373924	0.7296	unchanged	0.220032	0.00898097	0.871025	unchanged	0.0922826	0.222072	0.596832	unchanged	-0.0939488	0.214956	0.565375	unchanged
B9J08_001007	B9J08_001007	0.28691	0.0298969	0.199367	unchanged	0.0975663	0.423901	0.694775	unchanged	-0.0742871	0.540519	0.900466	unchanged	-0.0804454	0.507907	0.813752	unchanged	0.189344	0.131219	0.881138	unchanged	-0.171853	0.168312	0.543634	unchanged	-0.178012	0.15453	0.489707	unchanged
B9J08_001008	B9J08_001008	-0.471446	0.000144753	0.024916	down	-0.379075	0.000943114	0.0941025	unchanged	-0.151673	0.111716	0.674939	unchanged	-0.0187333	0.83617	0.95189	unchanged	-0.0923706	0.32446	0.893787	unchanged	0.227402	0.0241831	0.318914	unchanged	0.360342	0.00133834	0.0711472	unchanged
B9J08_001009	MTW1	0.208753	0.209717	0.484344	unchanged	0.0140954	0.93079	0.974314	unchanged	0.010576	0.947817	0.997331	unchanged	-0.257184	0.130487	0.488205	unchanged	0.194658	0.238331	0.884595	unchanged	-0.00351934	0.982546	0.994051	unchanged	-0.271279	0.110913	0.42394	unchanged
B9J08_001010	TRS65	-0.0303018	0.667241	0.846099	unchanged	-0.101732	0.163333	0.440186	unchanged	-0.176318	0.0234148	0.417879	unchanged	-0.207517	0.00977321	0.193069	unchanged	0.0714302	0.318273	0.890799	unchanged	-0.074586	0.298185	0.666924	unchanged	-0.105785	0.148079	0.483373	unchanged
B9J08_001011	LSM1	-0.204901	0.17139	0.436927	unchanged	-0.268449	0.080917	0.322487	unchanged	-0.1364	0.351069	0.839116	unchanged	-0.280794	0.0682753	0.381246	unchanged	0.0635485	0.661917	0.92475	unchanged	0.132049	0.367358	0.717694	unchanged	-0.0123447	0.93197	0.977968	unchanged
B9J08_001012	YOR338W	-0.405035	0.682344	0.857132	unchanged	0.0165722	0.986155	0.996824	unchanged	0.312475	0.735082	0.959526	unchanged	2.54996	0.00949059	0.191782	unchanged	-0.421607	0.665929	0.924906	unchanged	0.295903	0.745041	0.920976	unchanged	2.53339	0.00915346	0.147714	unchanged
B9J08_001013	SMM1	0.112847	0.403056	0.672902	unchanged	-0.0401282	0.764145	0.899626	unchanged	-0.0130401	0.921994	0.993394	unchanged	0.0629274	0.637417	0.872798	unchanged	0.152976	0.261381	0.884595	unchanged	0.0270881	0.838621	0.949031	unchanged	0.103056	0.442624	0.744608	unchanged
B9J08_001014	TIM23	-0.0156526	0.826037	0.929292	unchanged	0.0105587	0.882087	0.953949	unchanged	-0.0933538	0.20352	0.728627	unchanged	-0.0442174	0.537134	0.83233	unchanged	-0.0262113	0.713114	0.941268	unchanged	-0.103912	0.159629	0.536474	unchanged	-0.0547761	0.446014	0.746098	unchanged
B9J08_001015	HGT13.1	0.499037	0.139067	0.394858	unchanged	0.282699	0.401462	0.678087	unchanged	0.262106	0.428867	0.863775	unchanged	0.243615	0.461671	0.78534	unchanged	0.216338	0.485436	0.902921	unchanged	-0.0205937	0.947109	0.983871	unchanged	-0.0390842	0.899976	0.967765	unchanged
B9J08_001016	HGT13.2	0.100245	0.574814	0.792515	unchanged	0.0349317	0.845694	0.938674	unchanged	0.0350354	0.842857	0.98245	unchanged	-0.195711	0.287746	0.663249	unchanged	0.0653128	0.708236	0.939466	unchanged	0.000103659	0.999559	0.999748	unchanged	-0.230643	0.205108	0.552999	unchanged
B9J08_001017	HGT13.3	-0.0493013	0.751717	0.892362	unchanged	0.322391	0.0519322	0.262851	unchanged	0.18	0.253667	0.776968	unchanged	0.0425061	0.783351	0.932199	unchanged	-0.371693	0.0275391	0.871025	unchanged	-0.142392	0.354642	0.709367	unchanged	-0.279885	0.0825481	0.380841	unchanged
B9J08_001018	ACC1	0.0106862	0.942094	0.974852	unchanged	0.31092	0.0501909	0.2593	unchanged	0.0277675	0.850366	0.983195	unchanged	0.117286	0.430806	0.769783	unchanged	-0.300234	0.0574324	0.871025	unchanged	-0.283153	0.0710826	0.411956	unchanged	-0.193634	0.20215	0.550191	unchanged
B9J08_001019	B9J08_001019	-0.290957	0.380453	0.655628	unchanged	0.1915	0.547395	0.781507	unchanged	0.311986	0.323554	0.827314	unchanged	0.417682	0.190573	0.558395	unchanged	-0.482457	0.145448	0.883207	unchanged	0.120485	0.690307	0.901267	unchanged	0.226182	0.455791	0.750079	unchanged
B9J08_001020	GSL2	-0.11847	0.176887	0.445128	unchanged	0.0693901	0.416735	0.691412	unchanged	-0.114983	0.187599	0.7151	unchanged	-0.0140249	0.867689	0.960363	unchanged	-0.18786	0.0399751	0.871025	unchanged	-0.184373	0.0425868	0.349773	unchanged	-0.0834149	0.327432	0.663915	unchanged
B9J08_001021	B9J08_001021	0.173841	0.208204	0.484344	unchanged	0.125777	0.356961	0.641883	unchanged	0.27126	0.0577672	0.564495	unchanged	0.164044	0.23175	0.603811	unchanged	0.0480645	0.717696	0.942944	unchanged	0.145483	0.280625	0.649154	unchanged	0.0382676	0.772384	0.91124	unchanged
B9J08_001022	YIH1	0.198185	0.0393338	0.223277	unchanged	0.0744352	0.408059	0.683646	unchanged	0.0372473	0.674738	0.947811	unchanged	0.0701524	0.432782	0.769783	unchanged	0.12375	0.174144	0.884595	unchanged	-0.037188	0.673198	0.896314	unchanged	-0.00428283	0.96109	0.985379	unchanged
B9J08_001023	B9J08_001023	0.126914	0.285052	0.569148	unchanged	-0.0113944	0.922208	0.971557	unchanged	-0.0809439	0.490391	0.886284	unchanged	-0.11845	0.318221	0.689071	unchanged	0.138308	0.243826	0.884595	unchanged	-0.0695495	0.550679	0.83161	unchanged	-0.107055	0.363187	0.690159	unchanged
B9J08_001024	PWP2	0.326423	0.0693463	0.281539	unchanged	0.236072	0.176596	0.456845	unchanged	-0.205205	0.237534	0.764881	unchanged	0.0576081	0.733029	0.914133	unchanged	0.0903515	0.591717	0.915968	unchanged	-0.441277	0.0189165	0.310729	unchanged	-0.178464	0.297509	0.643437	unchanged
B9J08_001025	GSY1	-0.387633	0.0573722	0.262993	unchanged	-0.344651	0.0866887	0.33064	unchanged	0.16415	0.392271	0.848907	unchanged	-0.0478419	0.80069	0.937935	unchanged	-0.0429826	0.821143	0.961427	unchanged	0.508801	0.0167519	0.298154	unchanged	0.296809	0.134093	0.463569	unchanged
B9J08_001026	LSM4	-0.0317633	0.639016	0.832992	unchanged	-0.017187	0.799085	0.915707	unchanged	0.0731779	0.287679	0.801294	unchanged	-0.0346191	0.609126	0.862472	unchanged	-0.0145763	0.828828	0.961427	unchanged	0.0903649	0.193615	0.571732	unchanged	-0.0174321	0.795861	0.924476	unchanged
B9J08_001027	YBL086C	-0.242049	0.237494	0.518748	unchanged	-0.124404	0.535001	0.773228	unchanged	-0.0344796	0.861459	0.985898	unchanged	-0.152714	0.445926	0.776564	unchanged	-0.117646	0.55738	0.912433	unchanged	0.0899242	0.649762	0.888841	unchanged	-0.0283099	0.886283	0.961789	unchanged
B9J08_001028	RPL26B	-0.139176	0.434356	0.695239	unchanged	0.163502	0.358486	0.642897	unchanged	0.0234987	0.893231	0.991037	unchanged	-0.0591848	0.736179	0.914248	unchanged	-0.302678	0.100932	0.87398	unchanged	-0.140004	0.426887	0.754698	unchanged	-0.222687	0.215144	0.565375	unchanged
B9J08_001029	CIA2	-0.0840329	0.288402	0.571592	unchanged	-0.0706968	0.369043	0.649835	unchanged	-0.0106916	0.88993	0.990765	unchanged	-0.14549	0.0769042	0.399723	unchanged	-0.013336	0.863181	0.965318	unchanged	0.0600053	0.441817	0.76387	unchanged	-0.0747935	0.341378	0.675068	unchanged
B9J08_001030	RRP40	-0.0548887	0.633712	0.829917	unchanged	-0.0611711	0.595883	0.810504	unchanged	-0.205072	0.0909807	0.635396	unchanged	-0.0543539	0.636527	0.872429	unchanged	0.00628234	0.956273	0.988388	unchanged	-0.143901	0.222456	0.596832	unchanged	0.00681716	0.952488	0.982605	unchanged
B9J08_001031	RBP1	0.072648	0.277112	0.559764	unchanged	0.126974	0.0686176	0.296633	unchanged	0.0660973	0.320755	0.826257	unchanged	0.137319	0.0510745	0.330319	unchanged	-0.0543258	0.411392	0.90059	unchanged	-0.0608766	0.358735	0.711955	unchanged	0.0103451	0.874077	0.95837	unchanged
B9J08_001032	ART10	-0.146862	0.194923	0.466195	unchanged	0.00566207	0.958777	0.986029	unchanged	0.0630409	0.566676	0.916009	unchanged	0.186875	0.104299	0.449149	unchanged	-0.152524	0.178679	0.884595	unchanged	0.0573788	0.601059	0.862456	unchanged	0.181213	0.113665	0.428645	unchanged
B9J08_001033	TOM70	0.0451308	0.450102	0.707663	unchanged	0.0318979	0.591486	0.808276	unchanged	-0.0862085	0.160419	0.703873	unchanged	-0.116022	0.0662148	0.375217	unchanged	0.0132329	0.822954	0.961427	unchanged	-0.118106	0.0619829	0.393735	unchanged	-0.14792	0.023735	0.229839	unchanged
B9J08_001034	TEP1	-0.356547	0.192202	0.46425	unchanged	-0.480265	0.0912735	0.338831	unchanged	-0.259793	0.324258	0.827314	unchanged	-0.304607	0.252242	0.623751	unchanged	0.123718	0.651522	0.921567	unchanged	0.220473	0.414472	0.745415	unchanged	0.175658	0.514837	0.789143	unchanged
B9J08_001035	B9J08_001035	-0.304595	0.0280763	0.1945	unchanged	-0.405051	0.00593839	0.137007	unchanged	-0.12158	0.340812	0.833027	unchanged	-0.03842	0.759386	0.924219	unchanged	0.100456	0.432485	0.90059	unchanged	0.283471	0.0386218	0.343449	unchanged	0.366631	0.0105702	0.156363	unchanged
B9J08_001036	EPT1	-0.0270996	0.732769	0.881085	unchanged	-0.220624	0.0137655	0.166023	unchanged	-0.325473	0.00101411	0.19386	unchanged	-0.425134	9.94377e-05	0.0567883	unchanged	0.193524	0.0267198	0.871025	unchanged	-0.104849	0.200377	0.577488	unchanged	-0.20451	0.0205737	0.209453	unchanged
B9J08_001037	TOM22	0.084538	0.190255	0.462047	unchanged	0.111042	0.0924129	0.339526	unchanged	0.0577459	0.362562	0.841577	unchanged	-0.0586197	0.355624	0.71605	unchanged	-0.0265042	0.672076	0.924906	unchanged	-0.0532962	0.399454	0.738778	unchanged	-0.169662	0.0155589	0.188823	unchanged
B9J08_001038	B9J08_001038	-0.2765	0.00318192	0.0750625	unchanged	-0.144042	0.0833927	0.326939	unchanged	-0.16776	0.0473606	0.520772	unchanged	-0.0197189	0.800952	0.937935	unchanged	-0.132458	0.108727	0.880037	unchanged	-0.0237178	0.762231	0.927567	unchanged	0.124323	0.128159	0.454196	unchanged
B9J08_001039	B9J08_001039	-0.503584	0.0073291	0.107822	unchanged	-0.623852	0.00171465	0.103661	unchanged	-0.491152	0.00851847	0.326072	unchanged	-0.387747	0.0296226	0.274495	unchanged	0.120268	0.463225	0.90059	unchanged	0.1327	0.41927	0.747932	unchanged	0.236105	0.161379	0.49882	unchanged
B9J08_001040	LSM4	0.171825	0.229674	0.508016	unchanged	-0.126375	0.376606	0.656395	unchanged	0.0580989	0.677006	0.948388	unchanged	-0.25609	0.0854065	0.412645	unchanged	0.2982	0.0470866	0.871025	unchanged	0.184474	0.19827	0.575156	unchanged	-0.129714	0.362876	0.690159	unchanged
B9J08_001041	TEX1	-0.0655346	0.430431	0.693012	unchanged	-0.0681122	0.413244	0.687243	unchanged	-0.0823847	0.324216	0.827314	unchanged	-0.141809	0.101088	0.439993	unchanged	0.00257763	0.974931	0.992529	unchanged	-0.0142724	0.861753	0.95554	unchanged	-0.0736967	0.375768	0.700678	unchanged
B9J08_001042	DSL1	-0.0661577	0.368244	0.644061	unchanged	-0.101374	0.176783	0.456888	unchanged	-0.0497611	0.495149	0.887054	unchanged	-0.0360709	0.619398	0.86532	unchanged	0.0352161	0.627974	0.918653	unchanged	0.0516128	0.479303	0.79184	unchanged	0.0653029	0.373335	0.69878	unchanged
B9J08_001043	MRP20	-0.133567	0.603504	0.811797	unchanged	0.176747	0.49041	0.744126	unchanged	0.168108	0.509767	0.89066	unchanged	0.423113	0.110012	0.45975	unchanged	-0.310314	0.233449	0.884595	unchanged	-0.00863926	0.972464	0.992669	unchanged	0.246366	0.331526	0.668953	unchanged
B9J08_001044	MRP20	0.116864	0.145216	0.405861	unchanged	0.028309	0.713822	0.87592	unchanged	-0.0496555	0.52218	0.897379	unchanged	-0.105598	0.184989	0.553017	unchanged	0.0885554	0.26135	0.884595	unchanged	-0.0779646	0.320179	0.681464	unchanged	-0.133907	0.0989725	0.404605	unchanged
B9J08_001045	RPB2	-0.0702674	0.338795	0.621667	unchanged	0.0457774	0.528951	0.769901	unchanged	-0.0270329	0.70859	0.956093	unchanged	-0.0362826	0.616682	0.864259	unchanged	-0.116045	0.124457	0.881138	unchanged	-0.0728102	0.321725	0.683394	unchanged	-0.08206	0.266445	0.617092	unchanged
B9J08_001046	MRPL23	0.059132	0.508762	0.750116	unchanged	0.0183833	0.836064	0.936133	unchanged	0.000531132	0.995223	0.999973	unchanged	-0.135607	0.142875	0.503283	unchanged	0.0407487	0.647169	0.921567	unchanged	-0.0178522	0.840522	0.949778	unchanged	-0.15399	0.0996684	0.406492	unchanged
B9J08_001047	RPB7	0.102222	0.156274	0.418424	unchanged	-0.0979981	0.173625	0.454913	unchanged	-0.0262084	0.706167	0.956093	unchanged	-0.161097	0.0337375	0.286504	unchanged	0.200221	0.0111147	0.871025	unchanged	0.0717898	0.309828	0.675411	unchanged	-0.0630985	0.370358	0.69587	unchanged
B9J08_001048	SIZ1	-0.111405	0.175063	0.443035	unchanged	0.0292267	0.712705	0.875725	unchanged	-0.0559252	0.48359	0.883803	unchanged	-0.0167587	0.832207	0.949678	unchanged	-0.140632	0.0923855	0.87398	unchanged	-0.0851519	0.290715	0.660211	unchanged	-0.0459854	0.562142	0.81706	unchanged
B9J08_001049	YDR341C	0.167728	0.159497	0.421826	unchanged	0.0936821	0.420104	0.693268	unchanged	-0.0490952	0.669795	0.946622	unchanged	0.0616729	0.592763	0.858567	unchanged	0.0740458	0.521456	0.910254	unchanged	-0.142777	0.226058	0.599871	unchanged	-0.0320092	0.780255	0.91645	unchanged
B9J08_001050	B9J08_001050	0.459536	0.121557	0.367211	unchanged	0.264933	0.364189	0.647976	unchanged	0.0975495	0.734708	0.959526	unchanged	0.080597	0.779045	0.931835	unchanged	0.194603	0.483624	0.90246	unchanged	-0.167383	0.551381	0.832153	unchanged	-0.184336	0.511876	0.786641	unchanged
B9J08_001051	RUP1	-0.0444671	0.580695	0.796505	unchanged	-0.0277606	0.729404	0.881684	unchanged	0.0718332	0.375327	0.844729	unchanged	0.111216	0.178224	0.54799	unchanged	-0.0167065	0.834488	0.961427	unchanged	0.0995938	0.224426	0.598785	unchanged	0.138977	0.098	0.402755	unchanged
B9J08_001052	B9J08_001052	-0.361574	0.00425104	0.0860343	unchanged	-0.211965	0.0639826	0.28481	unchanged	-0.105374	0.331203	0.828781	unchanged	-0.282899	0.0178295	0.23344	unchanged	-0.149609	0.178084	0.884595	unchanged	0.106591	0.326319	0.688619	unchanged	-0.0709335	0.510274	0.785471	unchanged
B9J08_001053	OCA2	-0.266265	0.0390476	0.222447	unchanged	-0.246376	0.0537605	0.265579	unchanged	-0.171004	0.16287	0.706904	unchanged	-0.251004	0.0489869	0.324612	unchanged	-0.0198883	0.867175	0.966839	unchanged	0.0753723	0.527028	0.819702	unchanged	-0.00462791	0.968815	0.988093	unchanged
B9J08_001062	IRE1	0.391457	0.0487868	0.246424	unchanged	0.344542	0.0781051	0.317223	unchanged	0.070195	0.703433	0.955236	unchanged	0.234923	0.214928	0.585306	unchanged	0.0469154	0.798412	0.960251	unchanged	-0.274347	0.15132	0.525563	unchanged	-0.109619	0.552895	0.81042	unchanged
B9J08_001063	NPY1	-0.112594	0.355067	0.632951	unchanged	-0.121818	0.318855	0.608866	unchanged	0.0613838	0.608109	0.92395	unchanged	0.319638	0.0163751	0.23198	unchanged	0.00922403	0.938553	0.984353	unchanged	0.183202	0.140151	0.512085	unchanged	0.441456	0.0021405	0.0810099	unchanged
B9J08_001064	B9J08_001064	-0.312765	0.105143	0.344717	unchanged	-0.280711	0.142099	0.413678	unchanged	-0.0686661	0.708148	0.956093	unchanged	0.20378	0.275992	0.653087	unchanged	-0.0320541	0.861262	0.965318	unchanged	0.212045	0.258594	0.635216	unchanged	0.484491	0.0180122	0.199701	unchanged
B9J08_001065	PRP45	0.152979	0.273132	0.555708	unchanged	-0.0378169	0.783386	0.907868	unchanged	0.0491747	0.718773	0.956994	unchanged	0.0879648	0.521113	0.82172	unchanged	0.190796	0.175025	0.884595	unchanged	0.0869916	0.524311	0.817852	unchanged	0.125782	0.360525	0.68979	unchanged
B9J08_001066	ITC1	-0.017674	0.757994	0.894852	unchanged	-0.0219057	0.702913	0.868999	unchanged	0.00893699	0.875916	0.988597	unchanged	-0.00746664	0.896182	0.972453	unchanged	0.00423166	0.941035	0.984353	unchanged	0.0308427	0.5915	0.855545	unchanged	0.0144391	0.800771	0.926596	unchanged
B9J08_001067	ADH7	-0.247003	0.0716089	0.287455	unchanged	-0.264966	0.0553903	0.269144	unchanged	-0.10173	0.434073	0.865	unchanged	0.0779738	0.546725	0.834744	unchanged	0.0179632	0.888947	0.972654	unchanged	0.163236	0.217674	0.596201	unchanged	0.34294	0.017253	0.196993	unchanged
B9J08_001068	CBP3	0.0898956	0.210738	0.485723	unchanged	0.109111	0.133947	0.402291	unchanged	0.00496177	0.943223	0.997165	unchanged	-0.0141178	0.839523	0.952307	unchanged	-0.0192152	0.782841	0.958417	unchanged	-0.104149	0.15068	0.524977	unchanged	-0.123229	0.0938294	0.398775	unchanged
B9J08_001069	B9J08_001069	0.031451	0.887027	0.956955	unchanged	0.132585	0.551206	0.784089	unchanged	0.150724	0.497087	0.887054	unchanged	-0.0857028	0.699299	0.900078	unchanged	-0.101134	0.646274	0.921567	unchanged	0.0181397	0.933734	0.980236	unchanged	-0.218288	0.328812	0.665704	unchanged
B9J08_001070	SEO1	0.183145	0.187332	0.458241	unchanged	0.3302	0.0257356	0.201068	unchanged	0.130533	0.338871	0.832464	unchanged	-0.00390753	0.976794	0.994293	unchanged	-0.147055	0.280548	0.884595	unchanged	-0.199667	0.149609	0.524373	unchanged	-0.334107	0.0236621	0.229839	unchanged
B9J08_001071	B9J08_001071	0.139652	0.0226001	0.178438	unchanged	0.0991495	0.0899092	0.336453	unchanged	0.0599836	0.287878	0.801294	unchanged	0.0257219	0.642738	0.875058	unchanged	0.0405022	0.467169	0.900986	unchanged	-0.0391659	0.481591	0.79327	unchanged	-0.0734276	0.197206	0.543491	unchanged
B9J08_001072	PEP1	0.203159	0.23959	0.520912	unchanged	-0.0191335	0.909593	0.966154	unchanged	0.0175669	0.916823	0.993394	unchanged	-0.111582	0.51102	0.815876	unchanged	0.222293	0.199929	0.884595	unchanged	0.0367004	0.827191	0.943511	unchanged	-0.092448	0.584614	0.829711	unchanged
B9J08_001073	GCV1	0.0749089	0.612959	0.81672	unchanged	0.417457	0.0124083	0.160112	unchanged	0.232626	0.130667	0.687468	unchanged	0.375723	0.0215765	0.253007	unchanged	-0.342548	0.0331934	0.871025	unchanged	-0.184831	0.221049	0.596415	unchanged	-0.0417342	0.776213	0.913944	unchanged
B9J08_001075	TEL1	0.0239679	0.722477	0.876438	unchanged	0.0637504	0.351774	0.637911	unchanged	0.0933536	0.17965	0.711698	unchanged	0.0567334	0.404753	0.751805	unchanged	-0.0397824	0.556075	0.912433	unchanged	0.0296032	0.659698	0.891642	unchanged	-0.00701703	0.916594	0.974381	unchanged
B9J08_001076	CFT2	0.0993306	0.68839	0.861091	unchanged	-0.223371	0.380556	0.660266	unchanged	0.211435	0.394472	0.848907	unchanged	0.286944	0.251415	0.622723	unchanged	0.322702	0.206901	0.884595	unchanged	0.434806	0.0940995	0.447282	unchanged	0.510315	0.0529373	0.320933	unchanged
B9J08_001077	MRN1	0.443736	0.00168739	0.06024	unchanged	0.353534	0.00791525	0.137959	unchanged	-0.0556646	0.631616	0.931893	unchanged	-0.0259173	0.82271	0.945005	unchanged	0.0902027	0.437907	0.90059	unchanged	-0.409198	0.00300226	0.186638	unchanged	-0.379451	0.00499335	0.114076	unchanged
B9J08_001078	B9J08_001078	-0.0523546	0.582212	0.796615	unchanged	-0.080594	0.401261	0.678054	unchanged	-0.10112	0.294789	0.804738	unchanged	-0.172366	0.0854573	0.412645	unchanged	0.0282395	0.765454	0.954124	unchanged	-0.0205257	0.827972	0.943511	unchanged	-0.0917724	0.33976	0.673857	unchanged
B9J08_001079	WSC2	0.0851509	0.663811	0.845553	unchanged	0.307698	0.131352	0.399199	unchanged	0.260877	0.195051	0.724762	unchanged	0.390985	0.0611163	0.358464	unchanged	-0.222548	0.264074	0.884595	unchanged	-0.0468214	0.809496	0.936701	unchanged	0.0832869	0.66861	0.872273	unchanged
B9J08_001080	PIN2	0.27263	0.427508	0.690309	unchanged	0.704201	0.0536737	0.265395	unchanged	0.363656	0.293232	0.804738	unchanged	0.992204	0.0103829	0.198863	unchanged	-0.431571	0.212902	0.884595	unchanged	-0.340545	0.318768	0.680509	unchanged	0.288003	0.394412	0.709922	unchanged
B9J08_001081	RPL23A	0.1511	0.0257019	0.18696	unchanged	0.174726	0.0120747	0.158384	unchanged	-0.00242459	0.968482	0.999973	unchanged	0.0220609	0.719859	0.908692	unchanged	-0.0236262	0.700965	0.935376	unchanged	-0.17715	0.0111556	0.270047	unchanged	-0.152665	0.0244378	0.232683	unchanged
B9J08_001082	SLM2	-0.134938	0.187279	0.458241	unchanged	-0.14413	0.160989	0.437459	unchanged	0.056425	0.570243	0.9167	unchanged	0.247019	0.0238071	0.259805	unchanged	0.00919123	0.925974	0.980928	unchanged	0.200555	0.0585133	0.384587	unchanged	0.391148	0.0013419	0.0711472	unchanged
B9J08_001083	B9J08_001083	0.0800098	0.469431	0.720355	unchanged	-0.0318068	0.772403	0.902705	unchanged	0.218252	0.0617499	0.575276	unchanged	0.277233	0.021914	0.255108	unchanged	0.111817	0.315548	0.890799	unchanged	0.250059	0.0353371	0.343449	unchanged	0.30904	0.0122011	0.166252	unchanged
B9J08_001084	BXI1	-0.300304	0.00731166	0.107822	unchanged	-0.315154	0.00541697	0.135667	unchanged	-0.0355911	0.712948	0.956093	unchanged	0.000117444	0.999028	0.999896	unchanged	0.0148501	0.878341	0.970397	unchanged	0.279563	0.0110624	0.270047	unchanged	0.315271	0.00529796	0.11554	unchanged
B9J08_001085	RPT2	0.0817395	0.103518	0.342966	unchanged	0.141205	0.00961184	0.142965	unchanged	0.0827525	0.0996057	0.654953	unchanged	0.0653554	0.185043	0.553017	unchanged	-0.0594658	0.22499	0.884595	unchanged	-0.0584528	0.232404	0.606789	unchanged	-0.0758499	0.127859	0.453538	unchanged
B9J08_001086	TRX1	0.310624	0.00301027	0.0732115	unchanged	0.269189	0.00772704	0.137959	unchanged	0.24941	0.0119979	0.345424	unchanged	0.22488	0.0208182	0.250091	unchanged	0.0414346	0.635781	0.918808	unchanged	-0.0197792	0.820449	0.941924	unchanged	-0.0443089	0.612523	0.845178	unchanged
B9J08_001087	B9J08_001087	0.530022	0.0129274	0.138562	unchanged	0.351097	0.079348	0.319721	unchanged	0.0129206	0.945317	0.997331	unchanged	0.255858	0.188631	0.556233	unchanged	0.178926	0.348105	0.894329	unchanged	-0.338176	0.0891228	0.441557	unchanged	-0.0952382	0.613292	0.845178	unchanged
B9J08_001088	B9J08_001088	0.203108	0.199943	0.47334	unchanged	0.0511118	0.74044	0.887043	unchanged	0.20953	0.18611	0.713649	unchanged	0.029618	0.847052	0.953735	unchanged	0.151996	0.329076	0.894329	unchanged	0.158418	0.308849	0.675411	unchanged	-0.0214938	0.88823	0.962563	unchanged
B9J08_001089	NPT1	0.115556	0.503118	0.748598	unchanged	-0.0827955	0.633104	0.831601	unchanged	0.120411	0.483787	0.883803	unchanged	0.282384	0.112611	0.46217	unchanged	0.198351	0.257056	0.884595	unchanged	0.203207	0.244172	0.62317	unchanged	0.365179	0.0458681	0.300375	unchanged
B9J08_001090	TRR1	-0.147342	0.0732658	0.29113	unchanged	-0.222106	0.0114354	0.156145	unchanged	-0.110413	0.168216	0.708355	unchanged	-0.0842465	0.28584	0.661984	unchanged	0.0747643	0.341507	0.894329	unchanged	0.111694	0.163709	0.539817	unchanged	0.13786	0.0913628	0.394242	unchanged
B9J08_001091	PEP12	0.213856	0.0596865	0.268364	unchanged	0.422006	0.00126643	0.0941025	unchanged	0.332954	0.00660333	0.326072	unchanged	0.346762	0.00509093	0.148972	unchanged	-0.208149	0.0641303	0.871025	unchanged	-0.0890521	0.401825	0.739874	unchanged	-0.0752443	0.476966	0.763802	unchanged
B9J08_001092	CIA1	0.131158	0.221532	0.497137	unchanged	0.25525	0.0262447	0.202714	unchanged	0.0536388	0.608223	0.92395	unchanged	0.117687	0.269172	0.644725	unchanged	-0.124091	0.242978	0.884595	unchanged	-0.201611	0.0678731	0.408842	unchanged	-0.137563	0.197301	0.543491	unchanged
B9J08_001093	HIR2	-0.0972067	0.21481	0.489909	unchanged	-0.0236707	0.755974	0.895232	unchanged	0.0659839	0.390546	0.848907	unchanged	0.108334	0.167907	0.533614	unchanged	-0.073536	0.341165	0.894329	unchanged	0.0896546	0.247967	0.62669	unchanged	0.132005	0.0977955	0.402289	unchanged
B9J08_001094	CKB2	0.192253	0.037043	0.216485	unchanged	0.154297	0.0854772	0.329856	unchanged	0.104239	0.230561	0.757651	unchanged	0.0833375	0.333046	0.701376	unchanged	0.0379562	0.653604	0.921567	unchanged	-0.0500578	0.554912	0.833536	unchanged	-0.0709592	0.405732	0.718977	unchanged
B9J08_001095	MSW1	0.0610427	0.449111	0.706804	unchanged	-0.0260976	0.744411	0.88964	unchanged	0.0167903	0.833231	0.98245	unchanged	-0.0713661	0.377986	0.731826	unchanged	0.0871404	0.284349	0.884595	unchanged	0.0428879	0.591699	0.855545	unchanged	-0.0452684	0.571849	0.823448	unchanged
B9J08_001096	SPT21	0.187191	0.0129376	0.138562	unchanged	0.0868395	0.206489	0.49301	unchanged	-0.0671503	0.32267	0.827314	unchanged	-0.101491	0.144058	0.503303	unchanged	0.100351	0.146828	0.883207	unchanged	-0.15399	0.0340153	0.341843	unchanged	-0.188331	0.0124175	0.166765	unchanged
B9J08_001098	PNP1	0.0245234	0.685977	0.859679	unchanged	0.0250791	0.679405	0.859286	unchanged	0.0504478	0.409784	0.85819	unchanged	-0.00703777	0.907289	0.976982	unchanged	-0.000555724	0.992657	0.996576	unchanged	0.0253687	0.675103	0.896579	unchanged	-0.0321169	0.596477	0.83616	unchanged
B9J08_001099	SEC13	0.0461834	0.476269	0.725169	unchanged	-0.0439223	0.497966	0.749805	unchanged	0.0336501	0.601956	0.921877	unchanged	0.0120218	0.851504	0.954346	unchanged	0.0901057	0.17545	0.884595	unchanged	0.0775724	0.239085	0.616419	unchanged	0.0559441	0.389881	0.707494	unchanged
B9J08_001100	SSU72	0.192709	0.134082	0.387485	unchanged	0.133102	0.290702	0.58173	unchanged	0.109675	0.379799	0.845632	unchanged	-0.024288	0.843795	0.952685	unchanged	0.0596073	0.628285	0.918653	unchanged	-0.0234269	0.848437	0.951138	unchanged	-0.15739	0.213132	0.563059	unchanged
B9J08_001101	B9J08_001101	0.0469777	0.463307	0.716227	unchanged	0.117867	0.0799204	0.32106	unchanged	0.0468541	0.463912	0.877134	unchanged	-0.0203332	0.748681	0.918967	unchanged	-0.0708896	0.273196	0.884595	unchanged	-0.0710131	0.271823	0.643688	unchanged	-0.1382	0.0434939	0.295196	unchanged
B9J08_001102	RSR1	0.120138	0.413709	0.680615	unchanged	0.215572	0.153292	0.429779	unchanged	0.0130883	0.928113	0.994208	unchanged	-0.116712	0.427136	0.76767	unchanged	-0.0954347	0.512964	0.910179	unchanged	-0.202484	0.176805	0.55598	unchanged	-0.332285	0.0355979	0.275871	unchanged
B9J08_001103	ECM4	-0.192488	0.0228538	0.179218	unchanged	-0.170067	0.0402894	0.236899	unchanged	0.177189	0.0332324	0.463244	unchanged	0.155444	0.0570604	0.348413	unchanged	-0.0224205	0.769246	0.954807	unchanged	0.347256	0.000422755	0.186638	unchanged	0.325511	0.00072647	0.0532911	unchanged
B9J08_001104	STP1.2	0.50429	0.0257138	0.18696	unchanged	0.429955	0.0518711	0.262851	unchanged	0.0313815	0.879041	0.989117	unchanged	0.294942	0.165616	0.530428	unchanged	0.0743347	0.712481	0.941224	unchanged	-0.398574	0.0660356	0.402464	unchanged	-0.135014	0.506361	0.781956	unchanged
B9J08_001105	MCM6	0.309943	0.0230845	0.179552	unchanged	0.271562	0.0421546	0.240147	unchanged	-0.108249	0.387134	0.846953	unchanged	-0.191575	0.137338	0.496921	unchanged	0.0383815	0.754445	0.952843	unchanged	-0.379811	0.00746309	0.236886	unchanged	-0.463136	0.00197037	0.0799345	unchanged
B9J08_001106	PRX1	0.0497427	0.452618	0.709598	unchanged	0.0359382	0.58552	0.804997	unchanged	0.0533531	0.421035	0.860551	unchanged	0.0194226	0.76716	0.928394	unchanged	0.0138045	0.83312	0.961427	unchanged	0.0174149	0.790399	0.932199	unchanged	-0.0165156	0.800973	0.926596	unchanged
B9J08_001107	SEF1	0.113854	0.313131	0.595884	unchanged	0.0131052	0.906179	0.965113	unchanged	-0.0910306	0.41777	0.858907	unchanged	-0.102937	0.360958	0.720706	unchanged	0.100749	0.367688	0.896101	unchanged	-0.104136	0.353384	0.708921	unchanged	-0.116042	0.302727	0.648022	unchanged
B9J08_001108	RAD51	0.218793	0.0294995	0.198784	unchanged	0.138171	0.147875	0.420313	unchanged	0.104941	0.262803	0.780105	unchanged	0.256835	0.0129199	0.212539	unchanged	0.0806223	0.382827	0.897536	unchanged	-0.0332298	0.7157	0.912562	unchanged	0.118664	0.205384	0.552999	unchanged
B9J08_001109	CTF4	0.118719	0.116202	0.359688	unchanged	-0.0671927	0.360244	0.644266	unchanged	-0.06576	0.369008	0.844254	unchanged	0.0551157	0.448631	0.777795	unchanged	0.185912	0.0202082	0.871025	unchanged	0.00143268	0.984113	0.994051	unchanged	0.122308	0.10569	0.41576	unchanged
B9J08_001110	NAA20	-0.205576	0.222626	0.497979	unchanged	-0.113459	0.491638	0.744758	unchanged	-0.0845392	0.604715	0.923228	unchanged	-0.0452002	0.780715	0.931835	unchanged	-0.0921162	0.575424	0.913277	unchanged	0.0289203	0.858581	0.953921	unchanged	0.0682593	0.674259	0.874053	unchanged
B9J08_001111	HIS1	-0.131946	0.238309	0.519181	unchanged	-0.20056	0.0827845	0.325725	unchanged	0.0531314	0.62681	0.931346	unchanged	0.00884895	0.935171	0.98611	unchanged	0.0686146	0.531834	0.911429	unchanged	0.253692	0.0331406	0.341133	unchanged	0.209409	0.0710965	0.360874	unchanged
B9J08_001112	RIM9	-0.00295571	0.969744	0.986321	unchanged	0.00675114	0.931011	0.974314	unchanged	0.0854795	0.281472	0.795694	unchanged	-0.0777749	0.326566	0.697551	unchanged	-0.00970686	0.900524	0.97381	unchanged	0.0787284	0.317872	0.680274	unchanged	-0.0845261	0.286169	0.635237	unchanged
B9J08_001113	JLP1	0.0493167	0.666153	0.846099	unchanged	0.0380415	0.739289	0.886945	unchanged	0.0166749	0.883349	0.990748	unchanged	0.0852968	0.456537	0.781998	unchanged	0.0112752	0.920653	0.978776	unchanged	-0.0213666	0.849956	0.951603	unchanged	0.0472553	0.675767	0.875003	unchanged
B9J08_001114	B9J08_001114	0.0277994	0.82174	0.92886	unchanged	-0.024599	0.842509	0.938631	unchanged	-0.0615657	0.61874	0.929265	unchanged	-0.0827198	0.505316	0.812393	unchanged	0.0523984	0.670349	0.924906	unchanged	-0.0369666	0.763282	0.927762	unchanged	-0.0581207	0.636674	0.85833	unchanged
B9J08_001115	KAR5	-0.259275	0.422817	0.688412	unchanged	-0.506991	0.140727	0.412218	unchanged	-0.0340591	0.912081	0.993394	unchanged	-0.158699	0.611919	0.863193	unchanged	0.247716	0.460633	0.90059	unchanged	0.472932	0.156299	0.532837	unchanged	0.348293	0.292175	0.638443	unchanged
B9J08_001116	LIH1	-0.029413	0.893091	0.957621	unchanged	-0.15767	0.477914	0.737587	unchanged	-0.0136286	0.950124	0.997331	unchanged	0.218976	0.320829	0.692	unchanged	0.128257	0.560219	0.912433	unchanged	0.144042	0.511935	0.809762	unchanged	0.376646	0.098979	0.404605	unchanged
B9J08_001117	RCN1	-0.139793	0.402147	0.672128	unchanged	0.00177618	0.991311	0.997244	unchanged	-0.177913	0.287076	0.801294	unchanged	0.0777267	0.630774	0.868774	unchanged	-0.141569	0.391	0.90059	unchanged	-0.179689	0.277056	0.647593	unchanged	0.0759506	0.634576	0.85812	unchanged
B9J08_001118	CIC1	0.343794	0.1183	0.363035	unchanged	0.273535	0.206503	0.49301	unchanged	-0.116518	0.581437	0.9167	unchanged	0.0766149	0.715649	0.906501	unchanged	0.0702589	0.73726	0.949797	unchanged	-0.390053	0.0798448	0.430071	unchanged	-0.19692	0.354437	0.685697	unchanged
B9J08_001119	B9J08_001119	0.159648	0.0647096	0.274085	unchanged	0.142999	0.0942414	0.341667	unchanged	0.0531043	0.514425	0.892659	unchanged	0.0401063	0.621167	0.86532	unchanged	0.0166491	0.836048	0.961427	unchanged	-0.0898944	0.274407	0.645912	unchanged	-0.102892	0.213992	0.564495	unchanged
B9J08_001120	CTA8	-0.445668	0.0171199	0.15486	unchanged	-0.411759	0.0254776	0.201068	unchanged	-0.564793	0.00418334	0.287203	unchanged	-0.578396	0.00356044	0.13059	unchanged	-0.0339096	0.839448	0.961639	unchanged	-0.153034	0.367744	0.718188	unchanged	-0.166638	0.328049	0.664662	unchanged
B9J08_001121	MAC1	0.215895	0.0458431	0.240197	unchanged	0.123218	0.230889	0.514691	unchanged	-0.00462797	0.963081	0.999754	unchanged	-0.036467	0.71598	0.906501	unchanged	0.0926767	0.360214	0.896101	unchanged	-0.127846	0.213559	0.591208	unchanged	-0.159685	0.126137	0.453281	unchanged
B9J08_001122	ALA1	0.082333	0.25857	0.541036	unchanged	0.0850606	0.243935	0.531005	unchanged	0.0173312	0.807572	0.975304	unchanged	0.11204	0.131501	0.489295	unchanged	-0.00272756	0.969371	0.991574	unchanged	-0.0677294	0.348467	0.706299	unchanged	0.0269796	0.704718	0.885736	unchanged
B9J08_001123	YMR178W	-0.0791713	0.475534	0.724772	unchanged	-0.0489786	0.657095	0.846259	unchanged	0.0162485	0.882063	0.99024	unchanged	-0.034825	0.751	0.919546	unchanged	-0.0301928	0.783399	0.958463	unchanged	0.065227	0.553288	0.832701	unchanged	0.0141536	0.897033	0.966369	unchanged
B9J08_001124	SAL6	0.0865932	0.205744	0.482411	unchanged	0.217055	0.00519458	0.135667	unchanged	0.128617	0.0691186	0.591793	unchanged	0.115995	0.0973982	0.432383	unchanged	-0.130462	0.0655388	0.871025	unchanged	-0.0884383	0.196229	0.572648	unchanged	-0.101059	0.143431	0.478153	unchanged
B9J08_001125	SNQ2.1	0.10966	0.108823	0.350839	unchanged	0.0327226	0.616626	0.824066	unchanged	-0.0533254	0.418153	0.858907	unchanged	-0.195198	0.0089174	0.185088	unchanged	0.0769369	0.248703	0.884595	unchanged	-0.086048	0.199806	0.577046	unchanged	-0.227921	0.00327586	0.0941696	unchanged
B9J08_001126	PHO80	-0.127306	0.162967	0.425702	unchanged	-0.0774551	0.384878	0.661753	unchanged	-0.176598	0.0605291	0.573656	unchanged	-0.107046	0.234962	0.604793	unchanged	-0.0498506	0.572414	0.913141	unchanged	-0.0991429	0.269569	0.64186	unchanged	-0.0295907	0.736112	0.897309	unchanged
B9J08_001127	MTE1	0.28242	0.122063	0.367839	unchanged	0.0801923	0.651151	0.842434	unchanged	0.174513	0.325455	0.827314	unchanged	0.220366	0.217788	0.585306	unchanged	0.202228	0.251781	0.884595	unchanged	0.0943203	0.585296	0.852284	unchanged	0.140174	0.419037	0.728028	unchanged
B9J08_001128	MRPL7	0.200494	0.00254067	0.0678902	unchanged	0.0907335	0.117214	0.37808	unchanged	0.0273103	0.622311	0.93008	unchanged	-0.0881009	0.127233	0.4839	unchanged	0.10976	0.0628868	0.871025	unchanged	-0.0634231	0.261635	0.637319	unchanged	-0.178834	0.00551005	0.117054	unchanged
B9J08_001129	GLE1	0.0657527	0.482876	0.731278	unchanged	0.225911	0.0270648	0.204278	unchanged	0.119499	0.210991	0.732819	unchanged	0.0448092	0.630424	0.868638	unchanged	-0.160159	0.100412	0.87398	unchanged	-0.106413	0.260661	0.636208	unchanged	-0.181102	0.0665104	0.352288	unchanged
B9J08_001130	PDS5	0.181825	0.221022	0.496379	unchanged	0.188754	0.205225	0.491747	unchanged	0.161485	0.273181	0.789379	unchanged	0.221736	0.139716	0.499845	unchanged	-0.00692931	0.961416	0.989273	unchanged	-0.0272689	0.848774	0.951138	unchanged	0.0329818	0.817518	0.933914	unchanged
B9J08_001131	FRK1	-0.218194	0.0964893	0.328396	unchanged	-0.0741215	0.553405	0.785326	unchanged	0.00466436	0.969988	0.999973	unchanged	0.0279942	0.8215	0.944922	unchanged	-0.144073	0.257986	0.884595	unchanged	0.0787859	0.52798	0.82009	unchanged	0.102116	0.415716	0.726791	unchanged
B9J08_001132	B9J08_001132	-0.157982	0.0585083	0.265493	unchanged	-0.0947714	0.235882	0.520027	unchanged	-0.272518	0.00329753	0.281077	unchanged	-0.306043	0.00141634	0.103442	unchanged	-0.0632103	0.422025	0.90059	unchanged	-0.177746	0.0360996	0.343449	unchanged	-0.211271	0.0156207	0.188823	unchanged
B9J08_001133	UTP23	0.395749	0.182566	0.451357	unchanged	-0.144926	0.619159	0.824452	unchanged	-0.419112	0.165602	0.707018	unchanged	-0.228944	0.434016	0.769783	unchanged	0.540675	0.0764924	0.87398	unchanged	-0.274185	0.353997	0.708921	unchanged	-0.0840177	0.77167	0.910799	unchanged
B9J08_001134	RPA12	0.443073	0.0506633	0.250168	unchanged	0.250609	0.246669	0.534352	unchanged	-0.313424	0.15563	0.700747	unchanged	-0.218128	0.312196	0.685974	unchanged	0.192464	0.363697	0.896101	unchanged	-0.564033	0.0170255	0.299906	unchanged	-0.468737	0.0402769	0.287658	unchanged
B9J08_001135	LIA1	0.193136	0.0302315	0.200583	unchanged	-0.0180292	0.824668	0.929914	unchanged	-0.30999	0.00180284	0.214538	unchanged	-0.310436	0.00178055	0.112175	unchanged	0.211165	0.0195452	0.871025	unchanged	-0.29196	0.0027683	0.186638	unchanged	-0.292407	0.00273404	0.0887319	unchanged
B9J08_001136	CCT5	0.130902	0.0660785	0.275725	unchanged	0.111304	0.111996	0.370226	unchanged	0.00542172	0.935167	0.995217	unchanged	0.0833759	0.22401	0.594438	unchanged	0.0195987	0.768886	0.954807	unchanged	-0.105882	0.128545	0.492684	unchanged	-0.0279279	0.675874	0.875003	unchanged
B9J08_001137	ARP3	-0.0441685	0.602331	0.810955	unchanged	-0.000309135	0.997075	0.99894	unchanged	-0.0256945	0.760899	0.962305	unchanged	0.016996	0.840298	0.952363	unchanged	-0.0438593	0.60465	0.918087	unchanged	-0.0253854	0.763553	0.927762	unchanged	0.0173052	0.83735	0.941425	unchanged
B9J08_001138	TOR1	-0.146199	0.0111311	0.131557	unchanged	-0.0650005	0.212681	0.499308	unchanged	0.016796	0.740123	0.95972	unchanged	0.0332189	0.514303	0.816653	unchanged	-0.0811984	0.125244	0.881138	unchanged	0.0817966	0.122134	0.486649	unchanged	0.0982195	0.0683892	0.356052	unchanged
B9J08_001139	RCL1	0.698089	0.0676469	0.278607	unchanged	0.785018	0.042891	0.242792	unchanged	0.207756	0.566644	0.916009	unchanged	0.734326	0.055217	0.341835	unchanged	-0.0869286	0.802047	0.96114	unchanged	-0.577262	0.116221	0.47985	unchanged	-0.0506911	0.883144	0.961436	unchanged
B9J08_001140	TAF4	0.040154	0.708351	0.869775	unchanged	-0.121249	0.270234	0.560242	unchanged	0.0394627	0.712607	0.956093	unchanged	0.0474721	0.657949	0.883479	unchanged	0.161403	0.147674	0.883207	unchanged	0.160712	0.148573	0.524001	unchanged	0.168721	0.130746	0.458866	unchanged
B9J08_001141	YCS4	-0.0362134	0.658271	0.842304	unchanged	-0.12143	0.153187	0.429779	unchanged	0.0124739	0.878279	0.989117	unchanged	-0.0531849	0.517168	0.819359	unchanged	0.0852165	0.30578	0.888263	unchanged	0.133904	0.116856	0.480619	unchanged	0.068245	0.408118	0.719615	unchanged
B9J08_001142	LPT1	-0.0258389	0.737165	0.882656	unchanged	0.0337807	0.661296	0.849218	unchanged	0.0962745	0.222671	0.751357	unchanged	0.205043	0.0169612	0.232204	unchanged	-0.0596196	0.442253	0.90059	unchanged	0.0624938	0.420328	0.748218	unchanged	0.171263	0.0395838	0.284924	unchanged
B9J08_001143	HEM15	-0.127649	0.158387	0.420844	unchanged	0.0395485	0.650783	0.842384	unchanged	0.0740976	0.400746	0.852211	unchanged	0.344104	0.00135263	0.102019	unchanged	-0.167198	0.0714547	0.87398	unchanged	0.0345491	0.691962	0.902252	unchanged	0.304555	0.00328846	0.0941696	unchanged
B9J08_001144	MED4	0.0091503	0.918515	0.965956	unchanged	-0.0746567	0.410768	0.68551	unchanged	-0.0820084	0.366443	0.843604	unchanged	-0.0823583	0.364349	0.72234	unchanged	0.083807	0.356042	0.895902	unchanged	-0.00735171	0.934375	0.980344	unchanged	-0.00770157	0.931243	0.977968	unchanged
B9J08_001145	CMG1	0.109497	0.464451	0.717374	unchanged	-0.0702216	0.638878	0.83502	unchanged	0.0548872	0.711262	0.956093	unchanged	-0.0336551	0.820349	0.944881	unchanged	0.179719	0.236592	0.884595	unchanged	0.125109	0.402743	0.739874	unchanged	0.0365665	0.804633	0.928185	unchanged
B9J08_001146	NAM8	0.0942928	0.378503	0.654678	unchanged	-0.14452	0.187938	0.471469	unchanged	0.0170181	0.87175	0.987828	unchanged	-0.0700515	0.51023	0.815876	unchanged	0.238813	0.0376963	0.871025	unchanged	0.161538	0.141673	0.513301	unchanged	0.0744688	0.484439	0.768871	unchanged
B9J08_001147	B9J08_001147	0.0527133	0.309711	0.592957	unchanged	0.0474369	0.358952	0.643193	unchanged	-0.0172234	0.735403	0.959526	unchanged	-0.0119323	0.814662	0.942431	unchanged	0.00527643	0.917323	0.978005	unchanged	-0.0646604	0.216659	0.595205	unchanged	-0.0593692	0.254479	0.602712	unchanged
B9J08_001148	UBC9	0.00139817	0.981652	0.992891	unchanged	-0.0401775	0.512286	0.757816	unchanged	-0.104679	0.102228	0.655673	unchanged	-0.129332	0.0487833	0.324152	unchanged	0.0415756	0.497764	0.906106	unchanged	-0.0645018	0.298652	0.666924	unchanged	-0.089155	0.158219	0.494609	unchanged
B9J08_001149	SWR1	-0.137751	0.0971697	0.329536	unchanged	-0.0580898	0.464838	0.729973	unchanged	-0.0928874	0.249326	0.771837	unchanged	-0.167603	0.0483875	0.323582	unchanged	-0.0796615	0.320222	0.890799	unchanged	-0.0347976	0.658833	0.891642	unchanged	-0.109513	0.178388	0.521959	unchanged
B9J08_001150	VMA10	0.0116362	0.915227	0.965151	unchanged	0.105045	0.344755	0.629875	unchanged	0.101134	0.362171	0.841273	unchanged	-0.0493417	0.65282	0.880628	unchanged	-0.093409	0.398778	0.90059	unchanged	-0.00391133	0.971401	0.992452	unchanged	-0.154387	0.172591	0.514902	unchanged
B9J08_001151	MSC7	-0.120932	0.200945	0.474853	unchanged	-0.0993509	0.288693	0.580529	unchanged	-0.0844793	0.363458	0.842188	unchanged	-0.0668489	0.46935	0.790119	unchanged	-0.0215811	0.813836	0.961427	unchanged	0.0148715	0.870864	0.95976	unchanged	0.032502	0.722832	0.891872	unchanged
B9J08_001152	B9J08_001152	-0.211462	0.0892846	0.315288	unchanged	-0.273078	0.0339404	0.219559	unchanged	-0.0807885	0.494631	0.887054	unchanged	0.000904209	0.993839	0.999849	unchanged	0.0616158	0.602739	0.918002	unchanged	0.192289	0.118516	0.48365	unchanged	0.273982	0.0328706	0.266624	unchanged
B9J08_001153	RTC3	-0.417583	0.0817542	0.30769	unchanged	-0.557621	0.0257191	0.201068	unchanged	-0.289613	0.213132	0.735516	unchanged	-0.170899	0.453427	0.780306	unchanged	0.140037	0.538577	0.912433	unchanged	0.268008	0.247875	0.62669	unchanged	0.386722	0.104231	0.414269	unchanged
B9J08_001155	IFF6	0.190143	0.758159	0.894852	unchanged	0.184762	0.764791	0.899902	unchanged	-0.465953	0.455909	0.87376	unchanged	-1.54942	0.0264225	0.269518	unchanged	0.0053805	0.993028	0.996576	unchanged	-0.650715	0.303067	0.669845	unchanged	-1.73418	0.0152819	0.188559	unchanged
B9J08_001156	GUS1	-0.00872199	0.889942	0.957621	unchanged	0.0221557	0.725741	0.88068	unchanged	-0.145797	0.0342364	0.473388	unchanged	-0.0130467	0.836046	0.95189	unchanged	-0.0308777	0.625542	0.918653	unchanged	-0.167953	0.0172524	0.299956	unchanged	-0.0352025	0.578379	0.826675	unchanged
B9J08_001157	RMD8	0.105176	0.25712	0.540032	unchanged	0.136679	0.147404	0.420076	unchanged	0.113147	0.223513	0.751426	unchanged	0.0397287	0.661512	0.885157	unchanged	-0.0315022	0.726809	0.94655	unchanged	-0.0235316	0.793424	0.933183	unchanged	-0.0969499	0.290938	0.638252	unchanged
B9J08_001158	SWT1	-0.118058	0.130979	0.382649	unchanged	-0.0548716	0.467474	0.731966	unchanged	0.109917	0.155761	0.700747	unchanged	0.0583129	0.438941	0.772705	unchanged	-0.0631867	0.403659	0.90059	unchanged	0.164788	0.041209	0.347441	unchanged	0.113185	0.144278	0.478568	unchanged
B9J08_001159	MOH1	-0.203321	0.102877	0.342178	unchanged	-0.140766	0.246356	0.534104	unchanged	0.0133202	0.910089	0.993394	unchanged	0.0339373	0.773816	0.931835	unchanged	-0.0625544	0.598865	0.916526	unchanged	0.154087	0.205337	0.584671	unchanged	0.174704	0.154379	0.489707	unchanged
B9J08_001160	YFH7	-0.1763	0.252695	0.535979	unchanged	-0.0765381	0.611949	0.8213	unchanged	0.0301754	0.840119	0.98245	unchanged	0.039337	0.792649	0.935297	unchanged	-0.0997616	0.509686	0.909185	unchanged	0.106713	0.478917	0.791544	unchanged	0.115875	0.442732	0.744608	unchanged
B9J08_001161	HEM13	-0.530288	0.00120431	0.0563357	unchanged	-0.536461	0.00110179	0.0941025	unchanged	-0.0754732	0.568849	0.916009	unchanged	-0.0804341	0.544038	0.834681	unchanged	0.00617307	0.962671	0.989273	unchanged	0.460988	0.00335292	0.186638	unchanged	0.456027	0.00360962	0.0996368	unchanged
B9J08_001162	ALR1	0.151303	0.0579859	0.264718	unchanged	0.0846502	0.266421	0.555995	unchanged	-0.225679	0.00835106	0.326072	unchanged	-0.156186	0.051363	0.330986	unchanged	0.0666532	0.376972	0.897306	unchanged	-0.310329	0.000888507	0.186638	unchanged	-0.240837	0.00554894	0.117054	unchanged
B9J08_001163	KRI1	0.340201	0.035479	0.213712	unchanged	0.190002	0.213773	0.500374	unchanged	-0.00110068	0.994077	0.999973	unchanged	0.0549681	0.711427	0.905345	unchanged	0.150199	0.318673	0.890799	unchanged	-0.191102	0.210273	0.587381	unchanged	-0.135034	0.368553	0.693709	unchanged
B9J08_001164	PEX8	0.082165	0.38008	0.655628	unchanged	0.150496	0.119469	0.380582	unchanged	0.189476	0.054883	0.549862	unchanged	0.310449	0.00410578	0.13884	unchanged	-0.0683307	0.459979	0.90059	unchanged	0.03898	0.669686	0.894083	unchanged	0.159953	0.0953619	0.399925	unchanged
B9J08_001165	PET111	-0.261113	0.0110444	0.131557	unchanged	-0.276059	0.00797974	0.137959	unchanged	-0.0927302	0.312709	0.820493	unchanged	-0.159533	0.0937316	0.429262	unchanged	0.0149463	0.868642	0.967653	unchanged	0.183329	0.0581218	0.384587	unchanged	0.116527	0.210022	0.558834	unchanged
B9J08_001166	SNP1	0.00575886	0.946485	0.976225	unchanged	-0.0829962	0.343452	0.628566	unchanged	-0.0213216	0.80342	0.97495	unchanged	0.00253713	0.976314	0.994293	unchanged	0.088755	0.30931	0.888263	unchanged	0.0616746	0.474181	0.788624	unchanged	0.0855333	0.324725	0.660892	unchanged
B9J08_001167	B9J08_001167	-0.0550382	0.486862	0.733581	unchanged	-0.0595212	0.453362	0.721162	unchanged	-0.0963565	0.230992	0.757651	unchanged	-0.146976	0.077466	0.400802	unchanged	0.00448294	0.954293	0.987945	unchanged	-0.0368354	0.638261	0.880218	unchanged	-0.0874552	0.273846	0.624756	unchanged
B9J08_001168	B9J08_001168	-0.067844	0.445922	0.704607	unchanged	-0.109591	0.226564	0.511058	unchanged	-0.0292641	0.739708	0.95972	unchanged	-0.0204305	0.816354	0.943142	unchanged	0.0417468	0.636566	0.918808	unchanged	0.0803267	0.368084	0.71859	unchanged	0.0891603	0.319415	0.658633	unchanged
B9J08_001169	B9J08_001169	0.107728	0.270202	0.55332	unchanged	0.0360452	0.706774	0.872265	unchanged	0.0508523	0.595783	0.919428	unchanged	0.164794	0.100613	0.439645	unchanged	0.0716828	0.45612	0.90059	unchanged	0.0148071	0.876298	0.962383	unchanged	0.128749	0.189696	0.534926	unchanged
B9J08_001170	URE2	-0.184854	0.0308994	0.203037	unchanged	-0.133645	0.104109	0.358986	unchanged	0.0646505	0.412727	0.858907	unchanged	0.0389915	0.618442	0.865155	unchanged	-0.0512094	0.515301	0.910244	unchanged	0.198295	0.0218784	0.317123	unchanged	0.172637	0.0412773	0.288813	unchanged
B9J08_001171	ADH5	-1.46093	0.00580308	0.0953185	unchanged	-1.47571	0.00547559	0.135667	unchanged	-0.0477076	0.914235	0.993394	unchanged	0.00719639	0.98703	0.998403	unchanged	0.0147866	0.973725	0.992132	unchanged	1.428	0.00667154	0.234417	unchanged	1.48291	0.00528024	0.11554	unchanged
B9J08_001172	RQC2	-0.164276	0.0608887	0.269026	unchanged	-0.103282	0.219993	0.505057	unchanged	-0.0630771	0.44514	0.871419	unchanged	0.00295783	0.971101	0.993741	unchanged	-0.0609937	0.460386	0.90059	unchanged	0.040205	0.624088	0.872127	unchanged	0.10624	0.206996	0.554872	unchanged
B9J08_001173	HST2	-0.22556	0.124802	0.373032	unchanged	-0.333185	0.0312299	0.212906	unchanged	-0.276618	0.0647451	0.580942	unchanged	-0.271651	0.0689774	0.381979	unchanged	0.107625	0.450688	0.90059	unchanged	0.0565677	0.688797	0.900116	unchanged	0.0615344	0.663116	0.870481	unchanged
B9J08_001174	BMT6	0.133238	0.25358	0.536467	unchanged	0.00889496	0.937896	0.977697	unchanged	-0.245381	0.0471469	0.52056	unchanged	-0.203929	0.0912903	0.424796	unchanged	0.124343	0.283328	0.884595	unchanged	-0.254276	0.0400288	0.345175	unchanged	-0.212824	0.0783291	0.376191	unchanged
B9J08_001175	MIL1	0.124653	0.207423	0.484344	unchanged	0.0683648	0.480724	0.739523	unchanged	-0.0172367	0.857412	0.985032	unchanged	-0.0308357	0.748216	0.918756	unchanged	0.0562883	0.557861	0.912433	unchanged	-0.0856014	0.376935	0.726433	unchanged	-0.0992005	0.308288	0.651235	unchanged
B9J08_001176	FRS1	0.0558704	0.284565	0.568862	unchanged	0.0972432	0.0737094	0.30717	unchanged	-0.0617456	0.239142	0.767749	unchanged	-0.0290611	0.571596	0.844619	unchanged	-0.0413728	0.42326	0.90059	unchanged	-0.158989	0.007089	0.236252	unchanged	-0.126304	0.0250539	0.235727	unchanged
B9J08_001177	SEC4	0.0233337	0.706888	0.868806	unchanged	0.10564	0.104892	0.360338	unchanged	0.152729	0.0253486	0.428424	unchanged	0.0210001	0.734811	0.914133	unchanged	-0.0823061	0.197494	0.884595	unchanged	0.0470891	0.451026	0.768124	unchanged	-0.0846397	0.185701	0.530411	unchanged
B9J08_001178	MCI4	0.0479671	0.492062	0.736855	unchanged	0.0148987	0.829671	0.932702	unchanged	-0.0201961	0.770684	0.965791	unchanged	-0.0520004	0.457047	0.781998	unchanged	0.0330684	0.634011	0.918653	unchanged	-0.0350948	0.613522	0.868051	unchanged	-0.0668991	0.341763	0.675112	unchanged
B9J08_001179	IFU5	-0.0737588	0.337102	0.620763	unchanged	-0.155957	0.0549609	0.268047	unchanged	-0.0891334	0.249359	0.771837	unchanged	-0.0413445	0.585484	0.85471	unchanged	0.0821986	0.28672	0.884595	unchanged	0.066824	0.382548	0.730621	unchanged	0.114613	0.144631	0.478677	unchanged
B9J08_001180	DPH5	-0.0123978	0.957815	0.981458	unchanged	-0.165161	0.494191	0.746219	unchanged	0.0131269	0.954673	0.998421	unchanged	0.32665	0.160282	0.523998	unchanged	0.152763	0.518624	0.910254	unchanged	0.178287	0.445012	0.764613	unchanged	0.49181	0.0427251	0.292279	unchanged
B9J08_001181	OPI1	-0.296997	0.0514044	0.250221	unchanged	-0.301445	0.0487182	0.255636	unchanged	-0.254768	0.0878039	0.627451	unchanged	0.0274174	0.844982	0.952685	unchanged	0.0044479	0.974983	0.992529	unchanged	0.0466764	0.741754	0.920104	unchanged	0.328862	0.0326711	0.266624	unchanged
B9J08_001182	BNA4	0.00981983	0.980852	0.992717	unchanged	0.127535	0.755496	0.895037	unchanged	-0.0965356	0.813589	0.976806	unchanged	-0.383789	0.358571	0.718349	unchanged	-0.117715	0.773094	0.955402	unchanged	-0.22407	0.584597	0.852284	unchanged	-0.511324	0.225552	0.575489	unchanged
B9J08_001183	ZRC1	0.372132	0.00634283	0.101089	unchanged	0.281471	0.0290609	0.205456	unchanged	0.0163684	0.88907	0.990748	unchanged	0.1954	0.112631	0.46217	unchanged	0.0906609	0.443518	0.90059	unchanged	-0.265103	0.0377106	0.343449	unchanged	-0.0860714	0.466472	0.75899	unchanged
B9J08_001184	DPP1	0.257189	0.0766894	0.29802	unchanged	-0.0154897	0.910651	0.966607	unchanged	-0.192949	0.177397	0.711142	unchanged	-0.0762561	0.581231	0.850175	unchanged	0.272679	0.0610789	0.871025	unchanged	-0.17746	0.210048	0.587061	unchanged	-0.0607665	0.657849	0.867893	unchanged
B9J08_001185	ZRT3	0.225323	0.105237	0.344717	unchanged	-0.12085	0.374077	0.653567	unchanged	0.135313	0.314764	0.821823	unchanged	0.117407	0.380706	0.733786	unchanged	0.346173	0.0187663	0.871025	unchanged	0.256163	0.0686235	0.40969	unchanged	0.238257	0.087698	0.390972	unchanged
B9J08_001186	YKL077W	0.0416176	0.706649	0.868806	unchanged	-0.129045	0.254267	0.542037	unchanged	-0.0532468	0.630703	0.931893	unchanged	-0.0856563	0.44249	0.775328	unchanged	0.170662	0.138219	0.883207	unchanged	0.075798	0.495664	0.803208	unchanged	0.0433885	0.694779	0.882262	unchanged
B9J08_001187	SAM37	0.125996	0.281594	0.564348	unchanged	0.0226697	0.843513	0.938631	unchanged	-0.0520238	0.65086	0.940412	unchanged	0.0754037	0.512507	0.815876	unchanged	0.103327	0.37209	0.896101	unchanged	-0.0746935	0.516064	0.812562	unchanged	0.052734	0.644327	0.862227	unchanged
B9J08_001188	RNA14	0.0775803	0.28281	0.566149	unchanged	-0.0492072	0.490811	0.744126	unchanged	-0.141069	0.0624035	0.575276	unchanged	-0.0736495	0.306914	0.68196	unchanged	0.126788	0.0894516	0.87398	unchanged	-0.0918614	0.207229	0.585551	unchanged	-0.0244422	0.729613	0.89438	unchanged
B9J08_001189	HAL9	0.114439	0.439256	0.69944	unchanged	0.0954834	0.518088	0.762538	unchanged	0.0556892	0.703703	0.955236	unchanged	0.00775862	0.957644	0.989878	unchanged	0.0189557	0.896136	0.972797	unchanged	-0.0397942	0.783939	0.931232	unchanged	-0.0877248	0.54797	0.808351	unchanged
B9J08_001190	MTF1	0.1349	0.369841	0.646377	unchanged	-0.109728	0.467334	0.731961	unchanged	-0.0679575	0.648362	0.939302	unchanged	0.0128356	0.930863	0.98611	unchanged	0.244628	0.114934	0.881138	unchanged	0.0417702	0.778243	0.929874	unchanged	0.122563	0.412532	0.723823	unchanged
B9J08_001191	MAC1	-0.0556059	0.819478	0.927997	unchanged	-0.270943	0.281883	0.574345	unchanged	0.0659463	0.784921	0.971154	unchanged	0.327333	0.185809	0.55463	unchanged	0.215337	0.385826	0.898933	unchanged	0.336889	0.180034	0.559641	unchanged	0.598275	0.0245167	0.232778	unchanged
B9J08_001192	SNF2	-0.0664064	0.477707	0.726738	unchanged	0.0222508	0.810304	0.921661	unchanged	0.0391684	0.672953	0.947811	unchanged	0.0466738	0.615454	0.864259	unchanged	-0.0886572	0.346111	0.894329	unchanged	0.0169176	0.854735	0.952511	unchanged	0.024423	0.791671	0.922867	unchanged
B9J08_001193	B9J08_001193	0.0795414	0.431872	0.693456	unchanged	0.0402896	0.688082	0.861931	unchanged	-0.108973	0.286603	0.801294	unchanged	-0.0946039	0.352233	0.714286	unchanged	0.0392518	0.69512	0.933101	unchanged	-0.149263	0.151232	0.525563	unchanged	-0.134894	0.191383	0.536709	unchanged
B9J08_001194	SPR3	-0.321504	0.441746	0.701112	unchanged	0.0556416	0.888026	0.957395	unchanged	-0.0534661	0.891414	0.991037	unchanged	0.163784	0.668666	0.888098	unchanged	-0.377145	0.355084	0.8958	unchanged	-0.109108	0.773883	0.929224	unchanged	0.108143	0.77026	0.910426	unchanged
B9J08_001195	ECM32	-0.0275363	0.812319	0.925114	unchanged	-0.00604497	0.958393	0.986029	unchanged	-0.047086	0.68518	0.951134	unchanged	-0.140025	0.239325	0.608456	unchanged	-0.0214913	0.852778	0.965318	unchanged	-0.041041	0.723355	0.913577	unchanged	-0.13398	0.258721	0.607686	unchanged
B9J08_001196	CSA1	0.0174481	0.89116	0.957621	unchanged	0.110879	0.390086	0.667409	unchanged	0.281508	0.0386259	0.491311	unchanged	0.334221	0.0168429	0.232204	unchanged	-0.093431	0.461335	0.90059	unchanged	0.170629	0.180733	0.559641	unchanged	0.223342	0.0860643	0.388595	unchanged
B9J08_001197	SEC23	-0.372274	0.00821966	0.113152	unchanged	-0.197209	0.122469	0.385703	unchanged	-0.036668	0.76179	0.962305	unchanged	0.0808401	0.505489	0.812393	unchanged	-0.175064	0.168416	0.884595	unchanged	0.160541	0.198455	0.57538	unchanged	0.278049	0.0346869	0.27326	unchanged
B9J08_001198	B9J08_001198	-0.210893	0.291241	0.574224	unchanged	-0.270574	0.182474	0.464012	unchanged	0.000163941	0.99933	0.999973	unchanged	-0.122383	0.532553	0.831174	unchanged	0.0596801	0.761196	0.954124	unchanged	0.270738	0.180056	0.559641	unchanged	0.14819	0.452572	0.748925	unchanged
B9J08_001199	PGA1	0.136842	0.370643	0.646933	unchanged	-0.0840414	0.582224	0.802932	unchanged	-0.0677489	0.65454	0.940412	unchanged	-0.187438	0.228611	0.601247	unchanged	0.220883	0.156981	0.884595	unchanged	0.0162925	0.913751	0.974408	unchanged	-0.103396	0.497128	0.77817	unchanged
B9J08_001200	IGO2	-0.0787884	0.42154	0.687377	unchanged	-0.056053	0.565117	0.79303	unchanged	0.0904347	0.357117	0.839116	unchanged	0.0518801	0.593285	0.858659	unchanged	-0.0227354	0.814353	0.961427	unchanged	0.146488	0.145378	0.518653	unchanged	0.107933	0.274578	0.625421	unchanged
B9J08_001201	B9J08_001201	-0.059002	0.727631	0.878968	unchanged	-0.0891032	0.601002	0.813747	unchanged	0.00214371	0.989803	0.999973	unchanged	-0.0612336	0.715995	0.906501	unchanged	0.0301013	0.85837	0.965318	unchanged	0.091247	0.587392	0.853359	unchanged	0.0278697	0.867847	0.955142	unchanged
B9J08_001202	NUO2	0.00337713	0.968802	0.985816	unchanged	-0.113508	0.203077	0.489854	unchanged	-0.155177	0.0895158	0.63408	unchanged	-0.15059	0.0983414	0.433886	unchanged	0.116886	0.190361	0.884595	unchanged	-0.0416683	0.630869	0.876571	unchanged	-0.0370812	0.668611	0.872273	unchanged
B9J08_001203	NSG2	-0.037428	0.706876	0.868806	unchanged	0.0347609	0.726738	0.880771	unchanged	0.0185214	0.851878	0.98336	unchanged	0.0604333	0.544836	0.834744	unchanged	-0.0721889	0.470813	0.901279	unchanged	-0.0162395	0.869727	0.959298	unchanged	0.0256724	0.795529	0.924476	unchanged
B9J08_001204	WSS1	-0.147812	0.151605	0.41309	unchanged	-0.0561562	0.572355	0.798375	unchanged	0.12175	0.226219	0.754383	unchanged	0.0939033	0.345381	0.71108	unchanged	-0.0916561	0.360558	0.896101	unchanged	0.177906	0.0848341	0.43856	unchanged	0.15006	0.139912	0.47337	unchanged
B9J08_001205	THI6	-0.535956	0.0365228	0.215965	unchanged	-0.519119	0.0419538	0.239512	unchanged	0.159535	0.496633	0.887054	unchanged	-0.165979	0.480725	0.795637	unchanged	-0.0168372	0.943052	0.98499	unchanged	0.678654	0.0109987	0.270047	unchanged	0.35314	0.148099	0.483373	unchanged
B9J08_001206	ATF2	-0.660997	0.0535405	0.255762	unchanged	-0.626227	0.0656987	0.289085	unchanged	0.365822	0.251528	0.77422	unchanged	-0.0564501	0.856628	0.956213	unchanged	-0.0347697	0.913715	0.977376	unchanged	0.992049	0.00678655	0.234417	unchanged	0.569777	0.0888228	0.392447	unchanged
B9J08_001207	FUM12	-0.100943	0.139867	0.395843	unchanged	-0.125427	0.0724457	0.303119	unchanged	-0.0881422	0.193024	0.720813	unchanged	-0.0926254	0.172732	0.540925	unchanged	0.0244839	0.709394	0.9396	unchanged	0.0372845	0.571656	0.844236	unchanged	0.0328013	0.618273	0.846814	unchanged
B9J08_001208	NHP6A	0.221815	0.303509	0.584981	unchanged	0.1503	0.482516	0.740894	unchanged	0.0426483	0.84023	0.98245	unchanged	0.246637	0.252099	0.623751	unchanged	0.0715152	0.731935	0.947935	unchanged	-0.107651	0.607503	0.865568	unchanged	0.0963376	0.643066	0.862227	unchanged
B9J08_001209	B9J08_001209	0.0280905	0.711254	0.870521	unchanged	0.0174428	0.81805	0.925752	unchanged	-0.0420466	0.580476	0.9167	unchanged	-0.0429092	0.572675	0.845046	unchanged	0.0106477	0.887874	0.972503	unchanged	-0.0594893	0.435736	0.761548	unchanged	-0.060352	0.429082	0.734281	unchanged
B9J08_001210	B9J08_001210	-0.087148	0.257795	0.540913	unchanged	0.0219322	0.770485	0.901915	unchanged	0.087939	0.252056	0.77422	unchanged	0.068023	0.37092	0.728641	unchanged	-0.10908	0.16123	0.884595	unchanged	0.0660069	0.383658	0.731188	unchanged	0.0460909	0.540017	0.806271	unchanged
B9J08_001211	HIR3	-0.197921	0.028638	0.196198	unchanged	-0.219376	0.0173099	0.179641	unchanged	-0.0349075	0.671237	0.947004	unchanged	-0.00307312	0.97007	0.993256	unchanged	0.0214549	0.794609	0.959782	unchanged	0.184469	0.0387911	0.343449	unchanged	0.216303	0.0182425	0.201836	unchanged
B9J08_001213	NAG4	-0.687058	0.0323892	0.206954	unchanged	-0.731542	0.0246251	0.199195	unchanged	0.241257	0.402947	0.853553	unchanged	-0.165342	0.566406	0.840462	unchanged	0.0444843	0.88155	0.97112	unchanged	0.972799	0.00456778	0.206366	unchanged	0.566201	0.0697357	0.357619	unchanged
B9J08_001214	B9J08_001214	-0.0936032	0.315872	0.599609	unchanged	-0.150987	0.116608	0.377531	unchanged	-0.01754	0.847675	0.98245	unchanged	-0.0559733	0.542539	0.834212	unchanged	0.0573835	0.533715	0.911429	unchanged	0.133447	0.159424	0.536474	unchanged	0.0950134	0.307553	0.650607	unchanged
B9J08_001215	SUI3	-0.253323	0.0861923	0.31356	unchanged	-0.257624	0.0819786	0.323933	unchanged	-0.119654	0.394	0.848907	unchanged	-0.330401	0.0303994	0.274981	unchanged	0.00430154	0.975441	0.992529	unchanged	0.13797	0.329271	0.690928	unchanged	-0.0727766	0.603614	0.840426	unchanged
B9J08_001216	PMT4	0.090003	0.101574	0.340382	unchanged	0.11421	0.0433873	0.243287	unchanged	0.0163665	0.754109	0.962305	unchanged	0.0300714	0.566648	0.840462	unchanged	-0.0242074	0.643685	0.921567	unchanged	-0.097844	0.0773837	0.425907	unchanged	-0.084139	0.123211	0.447622	unchanged
B9J08_001217	PPX1	0.144438	0.0534233	0.255659	unchanged	0.0893652	0.212608	0.499308	unchanged	0.103023	0.153732	0.700747	unchanged	0.0858318	0.229216	0.601706	unchanged	0.0550727	0.431922	0.90059	unchanged	0.0136579	0.843603	0.950165	unchanged	-0.00353337	0.959263	0.984574	unchanged
B9J08_001218	IPA1	0.132802	0.230902	0.509679	unchanged	0.0107867	0.92054	0.971137	unchanged	-0.0330926	0.759419	0.962305	unchanged	0.00103203	0.992356	0.999849	unchanged	0.122015	0.267481	0.884595	unchanged	-0.0438792	0.68411	0.89951	unchanged	-0.00975462	0.927633	0.97708	unchanged
B9J08_001219	B9J08_001219	-0.145282	0.114146	0.35704	unchanged	-0.0424416	0.629132	0.82847	unchanged	-0.112599	0.211057	0.732819	unchanged	0.112755	0.208988	0.581453	unchanged	-0.102841	0.251301	0.884595	unchanged	-0.0701573	0.426417	0.754366	unchanged	0.155197	0.0910751	0.394242	unchanged
B9J08_001220	CSM3	0.201889	0.148428	0.409286	unchanged	0.0625428	0.644677	0.838942	unchanged	-0.143205	0.299574	0.808809	unchanged	-0.0367072	0.785332	0.933311	unchanged	0.139346	0.30432	0.888263	unchanged	-0.205747	0.141016	0.512307	unchanged	-0.09925	0.461459	0.755461	unchanged
B9J08_001221	B9J08_001221	0.0833118	0.582341	0.796615	unchanged	0.0597156	0.693025	0.86346	unchanged	-0.129617	0.396804	0.850224	unchanged	0.0528246	0.72571	0.91405	unchanged	0.0235961	0.874723	0.968719	unchanged	-0.189332	0.219821	0.596415	unchanged	-0.006891	0.963155	0.986364	unchanged
B9J08_001222	RPN10	-0.038537	0.521658	0.758891	unchanged	-0.103895	0.0990089	0.349335	unchanged	-0.0689461	0.259298	0.777529	unchanged	-0.0961215	0.123798	0.479437	unchanged	0.0653581	0.28386	0.884595	unchanged	0.034949	0.560222	0.837051	unchanged	0.00777357	0.896274	0.966369	unchanged
B9J08_001223	SSO2	0.238271	0.20677	0.483727	unchanged	0.160086	0.390849	0.667409	unchanged	0.195868	0.292902	0.804738	unchanged	0.154213	0.404191	0.751022	unchanged	0.0781851	0.66543	0.924906	unchanged	0.0357818	0.842077	0.950059	unchanged	-0.00587287	0.973913	0.990561	unchanged
B9J08_001224	ECM17	0.367074	0.157242	0.419339	unchanged	0.748383	0.00899461	0.139603	unchanged	0.46054	0.0817188	0.618085	unchanged	0.448278	0.0893376	0.420389	unchanged	-0.381309	0.139902	0.883207	unchanged	-0.287843	0.255675	0.633002	unchanged	-0.300105	0.237139	0.588572	unchanged
B9J08_001225	VTC5	-0.251411	0.108101	0.3502	unchanged	0.11772	0.432259	0.703026	unchanged	0.0845245	0.570025	0.916663	unchanged	0.0971827	0.514523	0.816653	unchanged	-0.369131	0.0244225	0.871025	unchanged	-0.0331952	0.821956	0.941924	unchanged	-0.020537	0.889203	0.962563	unchanged
B9J08_001226	YSC84	-0.0382517	0.765089	0.897493	unchanged	-0.0393955	0.758498	0.896635	unchanged	-0.108023	0.403844	0.853951	unchanged	-0.132227	0.310156	0.684618	unchanged	0.00114378	0.992843	0.996576	unchanged	-0.0686272	0.592138	0.855612	unchanged	-0.0928316	0.470781	0.760166	unchanged
B9J08_001227	TDH3	-0.270706	0.00254546	0.0678902	unchanged	-0.312714	0.000849552	0.0941025	unchanged	-0.190211	0.0215414	0.404066	unchanged	-0.186839	0.0235272	0.259796	unchanged	0.0420075	0.575168	0.913141	unchanged	0.122503	0.11706	0.481026	unchanged	0.125874	0.108185	0.420695	unchanged
B9J08_001228	PMT2	0.0227145	0.813461	0.925769	unchanged	0.127134	0.200307	0.485505	unchanged	-0.052294	0.588612	0.918622	unchanged	0.00710864	0.941056	0.987305	unchanged	-0.10442	0.287677	0.884595	unchanged	-0.179428	0.0788071	0.428874	unchanged	-0.120026	0.224632	0.574867	unchanged
B9J08_001229	ISA2	-0.0830595	0.590466	0.802332	unchanged	-0.220296	0.167898	0.446335	unchanged	-0.0233475	0.878876	0.989117	unchanged	-0.0509953	0.739597	0.915273	unchanged	0.137237	0.37886	0.897306	unchanged	0.196949	0.212624	0.590154	unchanged	0.169301	0.280162	0.630162	unchanged
B9J08_001230	TPD3	-0.0813558	0.247149	0.528479	unchanged	0.0111177	0.871102	0.951214	unchanged	0.0255459	0.709762	0.956093	unchanged	0.00911746	0.894083	0.972453	unchanged	-0.0924735	0.191374	0.884595	unchanged	0.0144282	0.833143	0.945229	unchanged	-0.00200022	0.976681	0.99088	unchanged
B9J08_001231	PMU1	0.0683553	0.338927	0.621667	unchanged	0.0864833	0.231106	0.514691	unchanged	0.0210227	0.764965	0.962723	unchanged	0.159046	0.0374469	0.292477	unchanged	-0.018128	0.796293	0.959782	unchanged	-0.0654605	0.358309	0.711955	unchanged	0.0725623	0.310015	0.652054	unchanged
B9J08_001232	FCR1	-0.272361	0.491453	0.736354	unchanged	-0.799025	0.0592722	0.276483	unchanged	-0.405934	0.310843	0.817968	unchanged	-0.440738	0.272879	0.648876	unchanged	0.526665	0.195401	0.884595	unchanged	0.393092	0.326593	0.688817	unchanged	0.358287	0.36959	0.695173	unchanged
B9J08_001234	GPC1	0.354045	0.0215983	0.175969	unchanged	0.352917	0.0220565	0.192977	unchanged	0.0952393	0.497133	0.887054	unchanged	0.1924	0.180632	0.548844	unchanged	0.0011283	0.99342	0.996576	unchanged	-0.257678	0.0773387	0.425907	unchanged	-0.160517	0.253076	0.602555	unchanged
B9J08_001235	SUB2	-0.409324	0.00246457	0.0678902	unchanged	-0.28205	0.0230251	0.194173	unchanged	-0.161907	0.161808	0.704459	unchanged	0.145015	0.204886	0.577454	unchanged	-0.127273	0.268652	0.884595	unchanged	0.120143	0.29227	0.662057	unchanged	0.427065	0.00169418	0.0776119	unchanged
B9J08_001236	CAS1	0.0455474	0.661382	0.844168	unchanged	-0.0128627	0.901452	0.962344	unchanged	0.0552654	0.594709	0.91926	unchanged	0.139837	0.189626	0.557541	unchanged	0.0584102	0.573748	0.913141	unchanged	0.0681282	0.511472	0.809762	unchanged	0.1527	0.153035	0.488964	unchanged
B9J08_001237	APS2	0.319211	0.0344813	0.211577	unchanged	0.0646616	0.643823	0.838441	unchanged	0.188182	0.187762	0.7151	unchanged	0.144651	0.305004	0.679408	unchanged	0.254549	0.0804562	0.87398	unchanged	0.12352	0.374838	0.725109	unchanged	0.0799891	0.562241	0.81706	unchanged
B9J08_001238	CDC8	0.197311	0.0426605	0.231691	unchanged	0.120719	0.193565	0.479214	unchanged	0.1005	0.273741	0.78973	unchanged	0.0584989	0.517782	0.819362	unchanged	0.0765921	0.398466	0.90059	unchanged	-0.0202198	0.821317	0.941924	unchanged	-0.0622204	0.490675	0.773151	unchanged
B9J08_001239	SVL3	0.0784435	0.776753	0.907211	unchanged	0.488621	0.0942084	0.341667	unchanged	0.117679	0.67093	0.947004	unchanged	0.401733	0.161425	0.524933	unchanged	-0.410177	0.152953	0.884595	unchanged	-0.370942	0.192675	0.570735	unchanged	-0.0868875	0.752439	0.904041	unchanged
B9J08_001240	YCR051W	0.0579261	0.424313	0.688769	unchanged	0.0485336	0.501825	0.751475	unchanged	0.0167736	0.814912	0.976806	unchanged	-0.0289761	0.686572	0.896731	unchanged	0.00939253	0.895549	0.972654	unchanged	-0.03176	0.658045	0.891642	unchanged	-0.0775097	0.288804	0.636512	unchanged
B9J08_001241	AVT4	-0.138295	0.562606	0.785595	unchanged	0.374225	0.127033	0.391948	unchanged	0.178445	0.451265	0.87376	unchanged	0.269997	0.260266	0.631501	unchanged	-0.51252	0.0432186	0.871025	unchanged	-0.19578	0.402246	0.739874	unchanged	-0.104228	0.651999	0.86552	unchanged
B9J08_001242	PGA1	0.18043	0.410866	0.678527	unchanged	0.273861	0.219115	0.505057	unchanged	0.118825	0.584798	0.917818	unchanged	0.188831	0.389103	0.740457	unchanged	-0.0934307	0.664842	0.924906	unchanged	-0.155036	0.474401	0.788624	unchanged	-0.0850299	0.692611	0.88185	unchanged
B9J08_001243	EIF4E	0.114914	0.043766	0.234279	unchanged	0.0397604	0.454611	0.721434	unchanged	-0.0376559	0.478305	0.882606	unchanged	-0.0319382	0.546502	0.834744	unchanged	0.0751531	0.16838	0.884595	unchanged	-0.0774163	0.156812	0.533159	unchanged	-0.0716986	0.187417	0.531859	unchanged
B9J08_001244	YNL320W	0.0293335	0.73223	0.880946	unchanged	-0.062878	0.467832	0.732188	unchanged	0.112633	0.20078	0.728627	unchanged	-0.0463787	0.589365	0.856691	unchanged	0.0922115	0.290579	0.884595	unchanged	0.175511	0.0551589	0.382611	unchanged	0.0164994	0.846706	0.946579	unchanged
B9J08_001245	FMP42	-0.214262	0.0160796	0.14949	unchanged	-0.111884	0.173125	0.454454	unchanged	-0.147485	0.0791304	0.610911	unchanged	-0.100187	0.21821	0.585306	unchanged	-0.102378	0.210036	0.884595	unchanged	-0.0356007	0.653497	0.891161	unchanged	0.0116969	0.882248	0.961436	unchanged
B9J08_001246	SLD5	0.0756063	0.405932	0.675502	unchanged	-0.0494565	0.58546	0.804997	unchanged	0.0171038	0.848699	0.982609	unchanged	-0.0793482	0.383657	0.735113	unchanged	0.125063	0.177375	0.884595	unchanged	0.0665602	0.460818	0.775487	unchanged	-0.0298917	0.738846	0.897588	unchanged
B9J08_001247	CLP1	0.341156	0.0349072	0.212902	unchanged	0.275671	0.0805274	0.322313	unchanged	0.105016	0.483682	0.883803	unchanged	0.0777354	0.602641	0.860919	unchanged	0.0654852	0.654995	0.922055	unchanged	-0.170655	0.255896	0.633002	unchanged	-0.197935	0.191268	0.536709	unchanged
B9J08_001248	MCD1	0.138247	0.359211	0.636524	unchanged	0.194313	0.20425	0.490915	unchanged	0.0297579	0.841061	0.98245	unchanged	-0.0780273	0.601273	0.860243	unchanged	-0.0560667	0.70454	0.937384	unchanged	-0.164556	0.275355	0.646722	unchanged	-0.272341	0.0822567	0.380841	unchanged
B9J08_001249	CTA26	-0.0890507	0.509975	0.75048	unchanged	-0.0654727	0.626975	0.827937	unchanged	-0.11629	0.391335	0.848907	unchanged	-0.116311	0.391215	0.742366	unchanged	-0.023578	0.860075	0.965318	unchanged	-0.0508176	0.704012	0.906888	unchanged	-0.0508382	0.703874	0.885736	unchanged
B9J08_001250	ATP16	0.0884964	0.0894935	0.315288	unchanged	-0.0225556	0.648338	0.841864	unchanged	-0.0529667	0.292538	0.804738	unchanged	-0.0502894	0.316617	0.688107	unchanged	0.111052	0.0382997	0.871025	unchanged	-0.030411	0.539823	0.823865	unchanged	-0.0277338	0.57562	0.825168	unchanged
B9J08_001251	MRPL25	0.225626	0.0271917	0.191954	unchanged	0.0253508	0.784972	0.908281	unchanged	0.0502578	0.589837	0.918622	unchanged	-0.0691146	0.460846	0.784847	unchanged	0.200275	0.0457178	0.871025	unchanged	0.024907	0.78831	0.932199	unchanged	-0.0944654	0.317389	0.65711	unchanged
B9J08_001252	B9J08_001252	0.037928	0.724453	0.877504	unchanged	-0.109963	0.316298	0.606001	unchanged	-0.239361	0.0405488	0.495177	unchanged	-0.205152	0.0730983	0.390271	unchanged	0.147891	0.18289	0.884595	unchanged	-0.129398	0.241051	0.619012	unchanged	-0.0951895	0.382349	0.702877	unchanged
B9J08_001253	DFM1	-0.133929	0.246679	0.528479	unchanged	-0.201383	0.0916314	0.338831	unchanged	-0.126386	0.271928	0.787548	unchanged	-0.15345	0.186935	0.555969	unchanged	0.0674544	0.552323	0.912433	unchanged	0.0749972	0.508498	0.808188	unchanged	0.0479335	0.671113	0.873343	unchanged
B9J08_001254	B9J08_001254	-0.147809	0.241762	0.522452	unchanged	-0.0447017	0.716638	0.877054	unchanged	0.101326	0.4139	0.858907	unchanged	0.0511117	0.677418	0.891976	unchanged	-0.103107	0.407195	0.90059	unchanged	0.146028	0.244611	0.62317	unchanged	0.0958134	0.438611	0.74187	unchanged
B9J08_001255	MAL2	0.102993	0.674472	0.851438	unchanged	0.422703	0.0994692	0.349513	unchanged	0.272345	0.273483	0.789489	unchanged	0.275136	0.269106	0.644725	unchanged	-0.319711	0.199864	0.884595	unchanged	-0.150358	0.533947	0.821863	unchanged	-0.147567	0.541699	0.806898	unchanged
B9J08_001256	RPO21	0.00850845	0.887734	0.956955	unchanged	0.101585	0.108821	0.367268	unchanged	-0.0190319	0.752492	0.962305	unchanged	-0.0533652	0.382694	0.734526	unchanged	-0.0930764	0.138624	0.883207	unchanged	-0.120617	0.0614592	0.392738	unchanged	-0.15495	0.0206952	0.21029	unchanged
B9J08_001257	POP3	0.271292	0.0588125	0.265549	unchanged	0.240769	0.0893502	0.335533	unchanged	0.0954337	0.480024	0.882685	unchanged	-0.0137415	0.918335	0.981884	unchanged	0.0305229	0.818527	0.961427	unchanged	-0.145335	0.285048	0.65484	unchanged	-0.254511	0.0728093	0.362743	unchanged
B9J08_001258	RFC4	0.161787	0.13437	0.387652	unchanged	-0.031435	0.762029	0.899591	unchanged	-0.0127618	0.901858	0.992183	unchanged	0.043651	0.673941	0.89044	unchanged	0.193222	0.0784378	0.87398	unchanged	0.0186733	0.856683	0.953325	unchanged	0.075086	0.471614	0.760462	unchanged
B9J08_001259	VPS52	-0.00220292	0.982021	0.992891	unchanged	-0.0808728	0.414862	0.689505	unchanged	-0.0711387	0.4709	0.879897	unchanged	-0.0431439	0.659677	0.884045	unchanged	0.0786699	0.426067	0.90059	unchanged	0.00973409	0.920537	0.977295	unchanged	0.0377289	0.699579	0.88465	unchanged
B9J08_001260	HMI1	-0.0318493	0.850334	0.940073	unchanged	-0.064725	0.702703	0.868999	unchanged	-0.0641215	0.703717	0.955236	unchanged	-0.0810855	0.631355	0.869128	unchanged	0.0328757	0.845123	0.963866	unchanged	0.000603509	0.997124	0.998565	unchanged	-0.0163605	0.922309	0.975614	unchanged
B9J08_001261	RTT103	0.0221629	0.711707	0.870532	unchanged	0.0295027	0.623548	0.826007	unchanged	-0.0256582	0.668862	0.946271	unchanged	0.0207259	0.729306	0.914133	unchanged	-0.0073398	0.90221	0.974599	unchanged	-0.0551609	0.363074	0.713263	unchanged	-0.00877686	0.883092	0.961436	unchanged
B9J08_001262	CSM1	0.158979	0.177485	0.445571	unchanged	0.00545056	0.961848	0.98791	unchanged	-0.123801	0.287645	0.801294	unchanged	-0.0904779	0.432256	0.769783	unchanged	0.153528	0.191247	0.884595	unchanged	-0.129252	0.267252	0.641497	unchanged	-0.0959285	0.405116	0.718342	unchanged
B9J08_001263	YCR087C-A	0.279963	0.0448483	0.23755	unchanged	0.120236	0.359011	0.643193	unchanged	-0.105763	0.418204	0.858907	unchanged	-0.0896031	0.491135	0.802005	unchanged	0.159727	0.227421	0.884595	unchanged	-0.225999	0.0965376	0.452597	unchanged	-0.209839	0.120116	0.441166	unchanged
B9J08_001264	PIS1	0.0340951	0.810964	0.924769	unchanged	0.0391994	0.78358	0.907868	unchanged	0.236446	0.111967	0.674939	unchanged	0.0329691	0.816509	0.943142	unchanged	-0.00510428	0.971284	0.991844	unchanged	0.197246	0.176917	0.55598	unchanged	-0.00623031	0.964844	0.986724	unchanged
B9J08_001265	TUP1	-0.01239	0.877953	0.95217	unchanged	0.0351371	0.664209	0.850348	unchanged	-0.119021	0.155899	0.700747	unchanged	-0.0540529	0.506207	0.813142	unchanged	-0.0475272	0.557958	0.912433	unchanged	-0.154158	0.0725782	0.41612	unchanged	-0.0891901	0.279154	0.62935	unchanged
B9J08_001266	MVD	0.0109241	0.882015	0.954566	unchanged	0.0266071	0.718348	0.878054	unchanged	-0.0500209	0.5002	0.888104	unchanged	0.0238684	0.74592	0.917629	unchanged	-0.015683	0.831141	0.961427	unchanged	-0.076628	0.306663	0.673576	unchanged	-0.00273873	0.970245	0.988789	unchanged
B9J08_001267	CRD1	-0.0804955	0.491109	0.736045	unchanged	-0.171761	0.154967	0.431715	unchanged	-0.0407087	0.725316	0.957375	unchanged	-0.163129	0.173887	0.542954	unchanged	0.0912653	0.436326	0.90059	unchanged	0.131052	0.268411	0.64186	unchanged	0.00863183	0.940554	0.979768	unchanged
B9J08_001268	RPL34B	-0.309671	0.0239564	0.180409	unchanged	-0.0817632	0.508935	0.755641	unchanged	-0.157052	0.212011	0.733883	unchanged	-0.0912636	0.457983	0.782796	unchanged	-0.227908	0.0819192	0.87398	unchanged	-0.0752886	0.53875	0.823851	unchanged	-0.00950037	0.937514	0.978864	unchanged
B9J08_001269	B9J08_001269	-0.282507	0.0718488	0.287979	unchanged	-0.310507	0.0509236	0.260953	unchanged	-0.208419	0.170631	0.709225	unchanged	-0.137978	0.353683	0.714286	unchanged	0.0279999	0.849761	0.964491	unchanged	0.102088	0.491745	0.800637	unchanged	0.172528	0.252021	0.601251	unchanged
B9J08_001270	RCA1	-0.220321	0.0511491	0.250218	unchanged	-0.209871	0.0616885	0.28131	unchanged	-0.118093	0.269995	0.78554	unchanged	-0.176508	0.108608	0.458413	unchanged	-0.0104498	0.920622	0.978776	unchanged	0.0917777	0.38723	0.733381	unchanged	0.0333626	0.750348	0.903476	unchanged
B9J08_001271	CCT8	0.0128719	0.831935	0.930203	unchanged	-0.0691132	0.265714	0.555296	unchanged	-0.109731	0.0873051	0.627451	unchanged	-0.106965	0.0946886	0.429262	unchanged	0.0819851	0.190593	0.884595	unchanged	-0.0406177	0.506224	0.806315	unchanged	-0.0378515	0.53513	0.802112	unchanged
B9J08_001272	TRP1	-0.041475	0.720366	0.875524	unchanged	0.0638939	0.58237	0.802932	unchanged	0.165304	0.166962	0.707018	unchanged	-0.0229403	0.842518	0.952685	unchanged	-0.105369	0.368273	0.896101	unchanged	0.10141	0.384577	0.732105	unchanged	-0.0868342	0.455436	0.750079	unchanged
B9J08_001273	VPS53	-0.195225	0.0266646	0.190369	unchanged	-0.142389	0.0918163	0.338831	unchanged	-0.00177246	0.982218	0.999973	unchanged	-0.0706854	0.381422	0.733786	unchanged	-0.0528359	0.511788	0.909298	unchanged	0.140616	0.0941338	0.447282	unchanged	0.0717033	0.374683	0.700124	unchanged
B9J08_001274	KEL1	-0.177483	0.251779	0.53513	unchanged	-0.017114	0.909683	0.966154	unchanged	-0.0574065	0.704072	0.955476	unchanged	-0.170532	0.269553	0.644725	unchanged	-0.160369	0.297813	0.887069	unchanged	-0.0402925	0.789311	0.932199	unchanged	-0.153418	0.31803	0.657195	unchanged
B9J08_001275	RIM8	-0.285801	0.00260955	0.0685006	unchanged	-0.228915	0.0108812	0.152936	unchanged	-0.0573836	0.470615	0.879897	unchanged	-0.0677766	0.395898	0.744084	unchanged	-0.0568861	0.47565	0.902118	unchanged	0.171531	0.0444271	0.358485	unchanged	0.161138	0.056858	0.330935	unchanged
B9J08_001276	NSR1	0.472932	0.0218618	0.177051	unchanged	0.376567	0.0588399	0.275321	unchanged	-0.141948	0.450194	0.87376	unchanged	0.107322	0.565661	0.840462	unchanged	0.0963647	0.604102	0.918087	unchanged	-0.518515	0.0134774	0.2772	unchanged	-0.269245	0.161616	0.499054	unchanged
B9J08_001277	LEU4	0.0521413	0.607927	0.813098	unchanged	0.152626	0.147345	0.420076	unchanged	0.0320934	0.751297	0.962305	unchanged	-0.0238723	0.813515	0.941997	unchanged	-0.100485	0.328589	0.894329	unchanged	-0.120532	0.2447	0.62317	unchanged	-0.176498	0.0975766	0.402289	unchanged
B9J08_001278	RPL16A	0.112846	0.152676	0.413418	unchanged	0.0151291	0.841955	0.938631	unchanged	-0.107074	0.173174	0.709807	unchanged	-0.09891	0.206016	0.579115	unchanged	0.0977165	0.211186	0.884595	unchanged	-0.122204	0.123827	0.488648	unchanged	-0.114039	0.148689	0.483549	unchanged
B9J08_001279	B9J08_001279	0.229711	0.133186	0.386441	unchanged	0.185203	0.219897	0.505057	unchanged	-0.0774944	0.599809	0.921812	unchanged	0.101674	0.490825	0.802005	unchanged	0.0445086	0.759379	0.953576	unchanged	-0.262697	0.0884351	0.441557	unchanged	-0.0835285	0.566819	0.81981	unchanged
B9J08_001280	B9J08_001280	0.343829	0.00500284	0.0895994	unchanged	0.339543	0.0054494	0.135667	unchanged	0.166403	0.127997	0.683047	unchanged	0.172566	0.115537	0.463905	unchanged	0.00428569	0.966962	0.990451	unchanged	-0.17314	0.111543	0.472183	unchanged	-0.166977	0.12357	0.448318	unchanged
B9J08_001281	COQ6	-0.132413	0.133862	0.387267	unchanged	-0.00869715	0.918048	0.969463	unchanged	0.1282	0.145213	0.700577	unchanged	0.148962	0.0948603	0.429262	unchanged	-0.123716	0.158942	0.884595	unchanged	0.136897	0.121659	0.485457	unchanged	0.157659	0.0787269	0.376749	unchanged
B9J08_001282	VPS75	0.200871	0.069043	0.28052	unchanged	0.0695382	0.505899	0.754411	unchanged	-0.0305636	0.768316	0.965352	unchanged	0.0579902	0.577549	0.848778	unchanged	0.131333	0.217148	0.884595	unchanged	-0.100102	0.341372	0.700564	unchanged	-0.0115479	0.911002	0.971993	unchanged
B9J08_001283	RPA49	0.307517	0.12138	0.367211	unchanged	0.13344	0.485632	0.741956	unchanged	-0.157533	0.412554	0.858907	unchanged	0.0143519	0.939615	0.987305	unchanged	0.174076	0.364364	0.896101	unchanged	-0.290974	0.140867	0.512307	unchanged	-0.119088	0.531733	0.800351	unchanged
B9J08_001284	SAN1	-0.103512	0.507047	0.749366	unchanged	0.134458	0.39077	0.667409	unchanged	0.230852	0.150452	0.700747	unchanged	0.277204	0.0893328	0.420389	unchanged	-0.23797	0.139565	0.883207	unchanged	0.0963943	0.53374	0.821863	unchanged	0.142746	0.360862	0.68979	unchanged
B9J08_001285	ZCF18.3	-0.250952	0.0169885	0.154454	unchanged	-0.187913	0.0614509	0.281016	unchanged	-0.146848	0.131845	0.687468	unchanged	-0.151899	0.119935	0.471204	unchanged	-0.0630391	0.505726	0.907855	unchanged	0.0410646	0.661039	0.891734	unchanged	0.0360137	0.700159	0.88465	unchanged
B9J08_001286	B9J08_001286	-0.160319	0.0381009	0.219671	unchanged	-0.0488997	0.494801	0.746383	unchanged	-0.0281727	0.692208	0.953353	unchanged	-0.00491952	0.944722	0.987891	unchanged	-0.11142	0.133075	0.881138	unchanged	0.020727	0.770491	0.927921	unchanged	0.0439802	0.538171	0.805171	unchanged
B9J08_001287	STB1	-0.114064	0.395897	0.668979	unchanged	0.218482	0.11138	0.370226	unchanged	-0.0986286	0.457669	0.87376	unchanged	-0.201669	0.143137	0.503283	unchanged	-0.332546	0.0213049	0.871025	unchanged	-0.317111	0.0257723	0.326266	unchanged	-0.420151	0.00550585	0.117054	unchanged
B9J08_001288	NPL6	0.0301767	0.729863	0.879987	unchanged	0.040015	0.647675	0.841411	unchanged	-0.000787491	0.99279	0.999973	unchanged	-0.0449373	0.607965	0.86235	unchanged	-0.00983834	0.910069	0.977321	unchanged	-0.0408025	0.640606	0.881863	unchanged	-0.0849523	0.33772	0.67235	unchanged
B9J08_001289	FGR15	-0.120911	0.0843715	0.310407	unchanged	-0.00478433	0.942246	0.979185	unchanged	0.0214948	0.744825	0.961325	unchanged	0.0499929	0.452878	0.780306	unchanged	-0.116127	0.0955158	0.87398	unchanged	0.0262792	0.690498	0.901267	unchanged	0.0547773	0.411047	0.722701	unchanged
B9J08_001290	DBF2	-0.166146	0.058117	0.265091	unchanged	-0.12813	0.133482	0.40158	unchanged	-0.0306377	0.707245	0.956093	unchanged	-0.0197746	0.808083	0.939858	unchanged	-0.038016	0.642849	0.921428	unchanged	0.0974927	0.242917	0.622105	unchanged	0.108356	0.196778	0.543082	unchanged
B9J08_001291	TGL1	-0.38602	0.0284185	0.195605	unchanged	-0.483123	0.00887758	0.139603	unchanged	-0.0747036	0.638514	0.933964	unchanged	-0.0169568	0.914583	0.980434	unchanged	0.0971027	0.550521	0.912433	unchanged	0.408419	0.0215355	0.316821	unchanged	0.466166	0.0104847	0.156363	unchanged
B9J08_001292	SOD4	-0.565887	0.0260028	0.188169	unchanged	-0.452728	0.0645707	0.286476	unchanged	-0.426916	0.0752406	0.60797	unchanged	-0.632963	0.0142036	0.216041	unchanged	-0.113159	0.632468	0.918653	unchanged	0.0258126	0.910902	0.973823	unchanged	-0.180234	0.446391	0.746098	unchanged
B9J08_001293	OPT6	-0.178825	0.244135	0.525671	unchanged	-0.0364915	0.806958	0.920317	unchanged	0.0130491	0.929971	0.994631	unchanged	-0.220678	0.155091	0.520994	unchanged	-0.142333	0.348014	0.894329	unchanged	0.0495406	0.738416	0.919229	unchanged	-0.184187	0.228709	0.577978	unchanged
B9J08_001294	DUR1,2	-0.240264	0.310706	0.593843	unchanged	-0.185096	0.430676	0.701941	unchanged	-0.490754	0.0520472	0.537036	unchanged	-0.362391	0.134983	0.494825	unchanged	-0.0551684	0.812909	0.961427	unchanged	-0.305658	0.207339	0.585551	unchanged	-0.177296	0.450884	0.748481	unchanged
B9J08_001295	NUC1	0.0624876	0.59568	0.806081	unchanged	0.0345656	0.768409	0.901387	unchanged	-0.200768	0.104049	0.659387	unchanged	-0.0942846	0.42649	0.767424	unchanged	0.027922	0.81145	0.961427	unchanged	-0.235334	0.0607345	0.389968	unchanged	-0.12885	0.281283	0.631181	unchanged
B9J08_001296	FAS1	-0.0481315	0.762667	0.896418	unchanged	0.319376	0.0611784	0.280158	unchanged	0.100748	0.5297	0.899512	unchanged	0.171339	0.291934	0.665841	unchanged	-0.367508	0.0346324	0.871025	unchanged	-0.218628	0.184243	0.56305	unchanged	-0.148037	0.35981	0.68979	unchanged
B9J08_001297	AFL1	-0.150722	0.0355425	0.213854	unchanged	0.0317644	0.629897	0.829179	unchanged	0.0763069	0.256091	0.777529	unchanged	0.108231	0.115494	0.463905	unchanged	-0.182486	0.0137394	0.871025	unchanged	0.0445425	0.499782	0.80537	unchanged	0.0764663	0.254315	0.602712	unchanged
B9J08_001298	B9J08_001298	0.171443	0.0605198	0.268503	unchanged	0.113046	0.199091	0.484246	unchanged	-0.168436	0.0648216	0.580942	unchanged	-0.0975295	0.264165	0.635778	unchanged	0.0583975	0.496368	0.906106	unchanged	-0.281482	0.00488234	0.206366	unchanged	-0.210575	0.0251816	0.23616	unchanged
B9J08_001299	BER1	0.300232	0.0518065	0.25129	unchanged	0.400317	0.0132678	0.163707	unchanged	0.26455	0.0808668	0.614243	unchanged	0.295989	0.0536954	0.337092	unchanged	-0.100085	0.478838	0.902118	unchanged	-0.135767	0.338769	0.698271	unchanged	-0.104328	0.458485	0.751972	unchanged
B9J08_001300	SKN7	0.0982182	0.56534	0.785869	unchanged	0.25646	0.146709	0.419569	unchanged	0.0586162	0.730179	0.957456	unchanged	0.0558174	0.742575	0.916453	unchanged	-0.158242	0.356818	0.895902	unchanged	-0.197844	0.253091	0.631087	unchanged	-0.200643	0.24683	0.597373	unchanged
B9J08_001301	ROT2	-0.0115461	0.903598	0.96092	unchanged	0.159731	0.110487	0.369093	unchanged	0.0884711	0.360184	0.841273	unchanged	0.0889366	0.357736	0.718021	unchanged	-0.171277	0.0886708	0.87398	unchanged	-0.0712599	0.457346	0.77307	unchanged	-0.0707944	0.460222	0.754128	unchanged
B9J08_001302	BRE1	-0.193669	0.1453	0.405884	unchanged	-0.293785	0.0353123	0.22315	unchanged	-0.257399	0.0597653	0.573656	unchanged	-0.244565	0.0717632	0.387192	unchanged	0.100116	0.438654	0.90059	unchanged	0.0363853	0.775996	0.929874	unchanged	0.0492191	0.700516	0.88465	unchanged
B9J08_001303	BDF1	-0.254497	0.00325843	0.076196	unchanged	-0.200317	0.014316	0.166661	unchanged	-0.202463	0.0134608	0.359359	unchanged	-0.217288	0.00897951	0.185657	unchanged	-0.0541798	0.45993	0.90059	unchanged	-0.0021465	0.976383	0.993667	unchanged	-0.0169717	0.815116	0.93308	unchanged
B9J08_001304	DUS4	0.224131	0.0514211	0.250221	unchanged	-0.0173117	0.871828	0.951812	unchanged	-0.0315235	0.76854	0.965357	unchanged	0.0176262	0.869015	0.960363	unchanged	0.241442	0.0374069	0.871025	unchanged	-0.0142118	0.894025	0.969915	unchanged	0.0349379	0.743466	0.89972	unchanged
B9J08_001305	SMC4	-0.0649055	0.399732	0.670637	unchanged	-0.11587	0.144283	0.4166	unchanged	-0.0571506	0.456271	0.87376	unchanged	-0.132923	0.0972688	0.432383	unchanged	0.0509641	0.506022	0.907855	unchanged	0.058719	0.444009	0.76399	unchanged	-0.0170535	0.822409	0.936591	unchanged
B9J08_001306	B9J08_001306	0.304515	0.0642863	0.274085	unchanged	0.0196048	0.898787	0.961714	unchanged	-0.239156	0.137502	0.690765	unchanged	0.0575806	0.708932	0.904104	unchanged	0.28491	0.0806992	0.87398	unchanged	-0.258761	0.110048	0.469755	unchanged	0.0379758	0.804972	0.928185	unchanged
B9J08_001307	CSF1	-0.0512322	0.597338	0.807153	unchanged	-0.112442	0.256395	0.545057	unchanged	-0.135432	0.175283	0.71081	unchanged	-0.147553	0.142162	0.502163	unchanged	0.0612097	0.528465	0.911429	unchanged	-0.0229906	0.811495	0.937957	unchanged	-0.0351116	0.716023	0.890617	unchanged
B9J08_001308	B9J08_001308	0.0286196	0.827733	0.92937	unchanged	-0.237292	0.0892422	0.335533	unchanged	-0.0861955	0.515268	0.893422	unchanged	-0.212906	0.122437	0.478177	unchanged	0.265912	0.059562	0.871025	unchanged	0.151097	0.262383	0.637319	unchanged	0.0243864	0.853167	0.949237	unchanged
B9J08_001309	XDJ1	0.12893	0.182546	0.451357	unchanged	0.0977911	0.305371	0.595507	unchanged	0.137424	0.156866	0.700747	unchanged	0.0474927	0.612784	0.863193	unchanged	0.0311388	0.738924	0.949797	unchanged	0.0396327	0.671556	0.895018	unchanged	-0.0502983	0.591412	0.83211	unchanged
B9J08_001311	COF1	-0.00704187	0.903716	0.96092	unchanged	-0.0226495	0.69799	0.866502	unchanged	0.014502	0.803408	0.97495	unchanged	-0.0190788	0.743506	0.916855	unchanged	0.0156077	0.788799	0.959744	unchanged	0.0371515	0.526286	0.818884	unchanged	0.00357078	0.95106	0.982605	unchanged
B9J08_001312	CYT1	-0.354517	0.0688318	0.280087	unchanged	-0.219717	0.239209	0.524127	unchanged	-0.177798	0.331825	0.829281	unchanged	-0.376636	0.0537875	0.337121	unchanged	-0.1348	0.466453	0.90059	unchanged	0.0419189	0.816597	0.940512	unchanged	-0.156919	0.395508	0.710276	unchanged
B9J08_001313	NUP85	0.0532363	0.795404	0.918514	unchanged	-0.0107586	0.958168	0.986029	unchanged	0.161351	0.436542	0.866879	unchanged	0.0191533	0.925569	0.985339	unchanged	0.0639948	0.755306	0.953222	unchanged	0.17211	0.407144	0.743345	unchanged	0.0299118	0.883983	0.961683	unchanged
B9J08_001314	SSP120	-0.0260001	0.843974	0.936425	unchanged	0.0686263	0.604902	0.816137	unchanged	0.0347765	0.792212	0.973396	unchanged	-0.0952542	0.474755	0.793724	unchanged	-0.0946264	0.477016	0.902118	unchanged	-0.0338498	0.797252	0.933919	unchanged	-0.16388	0.226598	0.576008	unchanged
B9J08_001315	B9J08_001315	-0.0458399	0.804745	0.923563	unchanged	0.0542788	0.76963	0.901915	unchanged	-0.0132345	0.942866	0.997165	unchanged	-0.0705149	0.703639	0.901948	unchanged	-0.100119	0.589329	0.915537	unchanged	-0.0675133	0.714175	0.912088	unchanged	-0.124794	0.501535	0.779599	unchanged
B9J08_001316	EFM3	-0.000998201	0.992061	0.998246	unchanged	-0.0427707	0.671733	0.855848	unchanged	-0.0852616	0.400997	0.852211	unchanged	-0.0619236	0.538783	0.83233	unchanged	0.0417725	0.67671	0.924906	unchanged	-0.0424909	0.671036	0.894993	unchanged	-0.019153	0.84756	0.946868	unchanged
B9J08_001317	B9J08_001317	-0.153428	0.222871	0.498283	unchanged	-0.0387699	0.751243	0.893249	unchanged	-0.324224	0.0178596	0.384881	unchanged	-0.204737	0.110388	0.45975	unchanged	-0.114659	0.355039	0.8958	unchanged	-0.285454	0.0326259	0.341133	unchanged	-0.165967	0.187219	0.531693	unchanged
B9J08_001318	BET5	0.127647	0.450449	0.707999	unchanged	0.0741497	0.660206	0.848429	unchanged	0.0142083	0.932188	0.994856	unchanged	-0.00034002	0.998359	0.999853	unchanged	0.0534977	0.746674	0.951299	unchanged	-0.0599413	0.716993	0.912565	unchanged	-0.0744897	0.6531	0.865681	unchanged
B9J08_001319	AMF1	-0.551499	0.0012481	0.0565833	unchanged	-0.57217	0.00094203	0.0941025	unchanged	-0.63219	0.000408937	0.105406	unchanged	-0.567031	0.000993599	0.0917366	unchanged	0.020671	0.881265	0.97112	unchanged	-0.0600196	0.665378	0.892783	unchanged	0.00513912	0.970324	0.988789	unchanged
B9J08_001320	HFI1	-0.0646437	0.549538	0.779107	unchanged	0.0808909	0.455012	0.721629	unchanged	-0.0270832	0.80039	0.97495	unchanged	-0.0996309	0.360024	0.720183	unchanged	-0.145535	0.187898	0.884595	unchanged	-0.107974	0.32018	0.681464	unchanged	-0.180522	0.107691	0.419406	unchanged
B9J08_001321	USO5	-0.0754461	0.599352	0.80865	unchanged	0.0570171	0.690119	0.862073	unchanged	0.073692	0.605665	0.923228	unchanged	-0.0570405	0.689627	0.897268	unchanged	-0.132463	0.359241	0.896101	unchanged	0.0166749	0.906078	0.973579	unchanged	-0.114058	0.426485	0.731435	unchanged
B9J08_001322	YAH1	0.101266	0.152499	0.413418	unchanged	0.0994256	0.159685	0.436157	unchanged	0.00429045	0.949686	0.997331	unchanged	-0.0867972	0.21556	0.585306	unchanged	0.00184046	0.978358	0.993196	unchanged	-0.0951351	0.175918	0.555015	unchanged	-0.186223	0.0148152	0.184501	unchanged
B9J08_001323	VTI1	0.00731662	0.945378	0.976225	unchanged	-0.0197348	0.853569	0.941863	unchanged	0.114036	0.294928	0.804738	unchanged	0.206879	0.0687641	0.381561	unchanged	0.0270514	0.800012	0.960337	unchanged	0.133771	0.222201	0.596832	unchanged	0.226614	0.0485177	0.3093	unchanged
B9J08_001324	B9J08_001324	-0.191921	0.363231	0.640047	unchanged	0.0063937	0.975415	0.994152	unchanged	0.0322592	0.876353	0.988597	unchanged	0.217357	0.303971	0.677671	unchanged	-0.198315	0.347511	0.894329	unchanged	0.0258655	0.9006	0.971421	unchanged	0.210963	0.317376	0.65711	unchanged
B9J08_001325	B9J08_001325	-0.646946	0.00140398	0.0587367	unchanged	-0.381972	0.0326296	0.217058	unchanged	-0.046032	0.776174	0.967249	unchanged	0.485205	0.00860227	0.182799	unchanged	-0.264974	0.124565	0.881138	unchanged	0.33594	0.054527	0.381689	unchanged	0.867177	9.95585e-05	0.0205348	up
B9J08_001328	B9J08_001328	0.042024	0.754509	0.893893	unchanged	0.0310629	0.817378	0.925351	unchanged	0.0121049	0.927862	0.994138	unchanged	0.0568172	0.67151	0.888983	unchanged	0.0109611	0.934428	0.983683	unchanged	-0.018958	0.886485	0.967031	unchanged	0.0257542	0.846091	0.946088	unchanged
B9J08_001329	GIS2	0.133773	0.0263809	0.189369	unchanged	0.0600842	0.282218	0.574413	unchanged	-0.117114	0.0473163	0.520772	unchanged	-0.0579953	0.298516	0.671848	unchanged	0.0736888	0.191717	0.884595	unchanged	-0.177198	0.00548863	0.209078	unchanged	-0.11808	0.0456692	0.299891	unchanged
B9J08_001330	FOL1	0.100564	0.248302	0.530167	unchanged	0.131663	0.137427	0.408164	unchanged	0.0795345	0.356145	0.839116	unchanged	0.249984	0.00980667	0.193069	unchanged	-0.0310982	0.713838	0.941759	unchanged	-0.0521281	0.540189	0.823865	unchanged	0.118321	0.175927	0.519058	unchanged
B9J08_001331	RTC4	-0.0356504	0.684258	0.858529	unchanged	0.0259227	0.767063	0.901085	unchanged	-0.0275334	0.75268	0.962305	unchanged	-0.00495629	0.954656	0.98911	unchanged	-0.0615731	0.48392	0.90246	unchanged	-0.0534561	0.541625	0.823865	unchanged	-0.0308789	0.722981	0.891872	unchanged
B9J08_001332	PHO4	-0.291071	0.0560469	0.260304	unchanged	0.0743737	0.600334	0.813522	unchanged	-0.121138	0.397611	0.850652	unchanged	-0.100559	0.480622	0.795637	unchanged	-0.365445	0.0203041	0.871025	unchanged	-0.195512	0.180295	0.559641	unchanged	-0.174933	0.227408	0.576827	unchanged
B9J08_001335	YNR040W	-0.0456114	0.507101	0.749366	unchanged	-0.0873346	0.214053	0.500374	unchanged	0.0105569	0.876886	0.98899	unchanged	-0.093811	0.183484	0.55158	unchanged	0.0417231	0.543248	0.912433	unchanged	0.0978915	0.166046	0.542085	unchanged	-0.00647643	0.924256	0.976022	unchanged
B9J08_001336	PUB1	0.148204	0.529926	0.767168	unchanged	-0.0855774	0.71794	0.877899	unchanged	0.0745031	0.750525	0.962305	unchanged	0.315505	0.188593	0.556233	unchanged	0.233781	0.326079	0.893787	unchanged	0.16008	0.496538	0.803797	unchanged	0.401083	0.100393	0.407727	unchanged
B9J08_001337	RPC25	0.0610692	0.587971	0.801574	unchanged	0.0914623	0.420412	0.693495	unchanged	-0.0314918	0.778937	0.968022	unchanged	0.134252	0.242221	0.612046	unchanged	-0.030393	0.785785	0.959349	unchanged	-0.122954	0.281436	0.649887	unchanged	0.0427896	0.701616	0.884715	unchanged
B9J08_001338	RPT1	0.00784867	0.929977	0.969337	unchanged	0.0347978	0.697664	0.866417	unchanged	-0.0163379	0.854847	0.984506	unchanged	0.124195	0.178842	0.54799	unchanged	-0.0269492	0.762949	0.954124	unchanged	-0.0511357	0.568641	0.842633	unchanged	0.0893976	0.324661	0.660892	unchanged
B9J08_001339	B9J08_001339	-1.08106	0.000791155	0.0471102	down	-0.791351	0.00709156	0.137959	unchanged	0.0376013	0.881399	0.99024	unchanged	0.748846	0.00964992	0.192492	unchanged	-0.289713	0.264523	0.884595	unchanged	0.828953	0.00527957	0.206366	unchanged	1.5402	3.36486e-05	0.0152802	up
B9J08_001340	RVS161	-0.178531	0.0069906	0.106183	unchanged	-0.161344	0.0126953	0.160858	unchanged	0.00723025	0.899307	0.991515	unchanged	0.015899	0.781058	0.931835	unchanged	-0.017187	0.764084	0.954124	unchanged	0.168574	0.00983212	0.262415	unchanged	0.177243	0.0072717	0.132414	unchanged
B9J08_001341	B9J08_001341	-0.0189284	0.899885	0.960031	unchanged	0.223305	0.149787	0.423724	unchanged	0.144133	0.339494	0.832464	unchanged	0.292097	0.0638451	0.369022	unchanged	-0.242234	0.117219	0.881138	unchanged	-0.0791721	0.587738	0.853359	unchanged	0.068792	0.634974	0.858154	unchanged
B9J08_001342	DCG1	-0.202649	0.248505	0.530178	unchanged	0.0149957	0.92956	0.974314	unchanged	-0.0486752	0.773327	0.967211	unchanged	0.0765869	0.649583	0.879686	unchanged	-0.217645	0.21315	0.884595	unchanged	-0.0636709	0.704172	0.906888	unchanged	0.0615913	0.712006	0.88834	unchanged
B9J08_001343	RAD3	-0.160052	0.14509	0.405721	unchanged	-0.248128	0.0321649	0.216602	unchanged	-0.115578	0.281821	0.795694	unchanged	-0.151615	0.164471	0.529611	unchanged	0.0880765	0.410468	0.90059	unchanged	0.13255	0.221203	0.596415	unchanged	0.0965132	0.366763	0.693019	unchanged
B9J08_001344	IPT1	0.508879	0.232081	0.511017	unchanged	0.508742	0.234621	0.519606	unchanged	0.729554	0.0848661	0.622415	unchanged	0.711341	0.0927414	0.428362	unchanged	0.000136665	0.999681	0.999681	unchanged	0.220812	0.549668	0.830785	unchanged	0.202599	0.583524	0.829711	unchanged
B9J08_001345	ADK2	0.0518913	0.712983	0.871206	unchanged	-0.04515	0.749492	0.892293	unchanged	-0.037553	0.789691	0.972759	unchanged	0.0490835	0.727123	0.914133	unchanged	0.0970413	0.493515	0.905059	unchanged	0.00759694	0.956835	0.988026	unchanged	0.0942335	0.504781	0.781416	unchanged
B9J08_001346	B9J08_001346	0.191746	0.115903	0.359596	unchanged	0.179474	0.139073	0.411229	unchanged	-0.00467762	0.9679	0.999973	unchanged	-0.0395055	0.734593	0.914133	unchanged	0.0122716	0.915625	0.977376	unchanged	-0.184152	0.128746	0.492684	unchanged	-0.21898	0.0758181	0.369496	unchanged
B9J08_001347	SAC7	0.0760945	0.628512	0.827282	unchanged	0.308997	0.0647206	0.286903	unchanged	0.127753	0.419665	0.860023	unchanged	0.318435	0.0576093	0.350168	unchanged	-0.232903	0.151325	0.883207	unchanged	-0.181245	0.256092	0.633002	unchanged	0.00943789	0.951578	0.982605	unchanged
B9J08_001348	IPL1	-0.29963	0.0449326	0.237761	unchanged	-0.381132	0.0146442	0.168454	unchanged	-0.118194	0.394544	0.848907	unchanged	-0.265719	0.0696459	0.382909	unchanged	0.0815024	0.559938	0.912433	unchanged	0.262938	0.0732968	0.418002	unchanged	0.115413	0.409762	0.721802	unchanged
B9J08_001349	SGF73	0.0907636	0.590175	0.802332	unchanged	0.258343	0.139019	0.411229	unchanged	0.261648	0.13352	0.687711	unchanged	0.247418	0.154251	0.51919	unchanged	-0.16758	0.322946	0.892812	unchanged	0.00330455	0.984078	0.994051	unchanged	-0.0109258	0.947406	0.982605	unchanged
B9J08_001350	RTC1	-0.675624	4.24557e-05	0.0174885	down	-0.476228	0.000961766	0.0941025	unchanged	-0.0573271	0.618878	0.929265	unchanged	-0.113568	0.331038	0.700788	unchanged	-0.199395	0.101405	0.87398	unchanged	0.418901	0.00250672	0.186638	unchanged	0.36266	0.00659489	0.126302	unchanged
B9J08_001351	RCF2	-0.394025	0.212906	0.488062	unchanged	-0.716714	0.0333876	0.218775	unchanged	-0.131049	0.670051	0.946735	unchanged	-0.12338	0.688186	0.897268	unchanged	0.322689	0.30288	0.888263	unchanged	0.585665	0.0736845	0.418875	unchanged	0.593334	0.0704243	0.359718	unchanged
B9J08_001352	PEX32	-0.154235	0.276292	0.558815	unchanged	-0.0560093	0.686318	0.861628	unchanged	0.0413948	0.763594	0.962305	unchanged	0.0288434	0.833831	0.951047	unchanged	-0.0982261	0.48119	0.902231	unchanged	0.0974041	0.481525	0.79327	unchanged	0.0848527	0.538778	0.805235	unchanged
B9J08_001353	CGR1	0.375539	0.100653	0.337719	unchanged	0.328409	0.146751	0.419569	unchanged	-0.158899	0.471134	0.879897	unchanged	-0.0550918	0.800447	0.937935	unchanged	0.0471301	0.826535	0.961427	unchanged	-0.487307	0.0387337	0.343449	unchanged	-0.3835	0.0929025	0.398179	unchanged
B9J08_001354	TBP1	0.173407	0.0427303	0.231835	unchanged	0.317348	0.00118526	0.0941025	unchanged	0.171663	0.0443855	0.505712	unchanged	0.151197	0.0719436	0.387192	unchanged	-0.143941	0.0841516	0.87398	unchanged	-0.145685	0.0806042	0.430071	unchanged	-0.166151	0.0498927	0.311393	unchanged
B9J08_001355	APN2	0.00852501	0.934125	0.97061	unchanged	-0.101049	0.337953	0.622974	unchanged	0.15108	0.156309	0.700747	unchanged	0.138258	0.191705	0.559557	unchanged	0.109574	0.29733	0.887069	unchanged	0.252129	0.0255986	0.324836	unchanged	0.239307	0.0325607	0.266624	unchanged
B9J08_001356	PEA2	0.451849	0.0123598	0.136749	unchanged	0.327929	0.0558292	0.269747	unchanged	0.131123	0.416922	0.858907	unchanged	0.0636221	0.691138	0.898094	unchanged	0.12392	0.438249	0.90059	unchanged	-0.196807	0.227054	0.601589	unchanged	-0.264307	0.112589	0.428146	unchanged
B9J08_001357	B9J08_001357	0.0143396	0.886218	0.956794	unchanged	0.0679428	0.501327	0.751312	unchanged	-0.00168977	0.986522	0.999973	unchanged	0.0405385	0.68589	0.896276	unchanged	-0.0536033	0.59319	0.915968	unchanged	-0.0696326	0.488652	0.798741	unchanged	-0.0274043	0.783368	0.91813	unchanged
B9J08_001358	MAM3	0.2112	0.0472313	0.244135	unchanged	0.0746694	0.453255	0.721162	unchanged	-0.155201	0.131758	0.687468	unchanged	0.127509	0.209128	0.581453	unchanged	0.136531	0.180407	0.884595	unchanged	-0.229871	0.0329285	0.341133	unchanged	0.0528398	0.593338	0.833454	unchanged
B9J08_001359	VPS23	-0.0425144	0.584153	0.797588	unchanged	0.0238196	0.758092	0.89655	unchanged	-0.0260846	0.735498	0.959526	unchanged	-0.000259462	0.997313	0.999849	unchanged	-0.066334	0.395324	0.90059	unchanged	-0.0499043	0.519036	0.814402	unchanged	-0.0240791	0.754069	0.904262	unchanged
B9J08_001360	VMA9	-0.209223	0.0780816	0.300811	unchanged	-0.18703	0.111238	0.370226	unchanged	-0.265536	0.0301487	0.443611	unchanged	-0.29907	0.0168092	0.232204	unchanged	-0.0221936	0.84271	0.963392	unchanged	-0.0785059	0.485865	0.796784	unchanged	-0.11204	0.324616	0.660892	unchanged
B9J08_001361	B9J08_001361	1.02083	0.00670781	0.103849	unchanged	1.05397	0.00552297	0.135667	unchanged	0.697958	0.050824	0.533736	unchanged	0.0219143	0.951133	0.988417	unchanged	-0.0331421	0.906323	0.976139	unchanged	-0.356015	0.227317	0.601589	unchanged	-1.03206	0.00453656	0.107991	unchanged
B9J08_001362	AGP3	0.329383	0.320015	0.604485	unchanged	0.860551	0.0165434	0.175425	unchanged	0.374288	0.257785	0.777529	unchanged	0.973629	0.00792793	0.177632	unchanged	-0.531169	0.105836	0.87398	unchanged	-0.486264	0.132976	0.50147	unchanged	0.113077	0.710766	0.88834	unchanged
B9J08_001363	DBP3	0.305769	0.0339608	0.21065	unchanged	0.188071	0.169431	0.449166	unchanged	-0.122805	0.359944	0.841273	unchanged	0.0292591	0.824576	0.945824	unchanged	0.117698	0.378366	0.897306	unchanged	-0.310875	0.0314684	0.341133	unchanged	-0.158811	0.240348	0.591846	unchanged
B9J08_001364	ERG5.3	-0.749169	0.0173596	0.155683	unchanged	-0.866853	0.00786807	0.137959	unchanged	-0.380558	0.185135	0.713649	unchanged	-0.444967	0.125769	0.481388	unchanged	0.117684	0.680986	0.927452	unchanged	0.486295	0.102391	0.461924	unchanged	0.421886	0.151354	0.487233	unchanged
B9J08_001365	ERO1	-0.296549	0.0216439	0.175969	unchanged	-0.345761	0.00943031	0.141305	unchanged	-0.367909	0.0064428	0.326072	unchanged	-0.332678	0.0117251	0.208206	unchanged	0.0492121	0.673182	0.924906	unchanged	-0.022148	0.849008	0.951138	unchanged	0.0130828	0.910396	0.971993	unchanged
B9J08_001366	PGA6	0.324902	0.287908	0.571592	unchanged	0.545426	0.0856378	0.329856	unchanged	0.0907386	0.761889	0.962305	unchanged	0.430778	0.165422	0.530259	unchanged	-0.220524	0.46413	0.90059	unchanged	-0.454687	0.14419	0.518274	unchanged	-0.114648	0.701112	0.88465	unchanged
B9J08_001367	ARG81	0.157181	0.24626	0.52791	unchanged	-0.0359014	0.787881	0.909093	unchanged	0.0306835	0.816426	0.976806	unchanged	0.0571233	0.665918	0.88744	unchanged	0.193083	0.157468	0.884595	unchanged	0.0665849	0.613877	0.868051	unchanged	0.0930248	0.482219	0.766711	unchanged
B9J08_001368	DAK2	-0.159015	0.119052	0.363938	unchanged	-0.201202	0.0547027	0.267631	unchanged	-0.118459	0.235326	0.762382	unchanged	-0.00572212	0.952965	0.989104	unchanged	0.0421869	0.665789	0.924906	unchanged	0.0827431	0.400916	0.739771	unchanged	0.19548	0.0603101	0.339959	unchanged
B9J08_001369	B9J08_001369	-0.0663068	0.767382	0.89963	unchanged	0.0560867	0.801181	0.916579	unchanged	-0.0523448	0.813191	0.976806	unchanged	0.200025	0.36488	0.72234	unchanged	-0.122393	0.580188	0.913774	unchanged	-0.108431	0.619717	0.870786	unchanged	0.143938	0.503799	0.781349	unchanged
B9J08_001371	LYS143	-0.540623	0.000178891	0.0252692	down	-0.3496	0.00528737	0.135667	unchanged	-0.234835	0.0421906	0.501168	unchanged	-0.237873	0.0398634	0.296896	unchanged	-0.191024	0.0935809	0.87398	unchanged	0.114765	0.293429	0.66356	unchanged	0.111726	0.305584	0.649656	unchanged
B9J08_001372	ERG5.5	-0.0444678	0.736529	0.882352	unchanged	-0.100275	0.453436	0.721162	unchanged	-0.214027	0.12205	0.680534	unchanged	-0.113653	0.394564	0.743714	unchanged	0.0558068	0.672725	0.924906	unchanged	-0.113752	0.394955	0.735391	unchanged	-0.0133782	0.918922	0.975263	unchanged
B9J08_001373	VAC7	-0.0521242	0.627811	0.827246	unchanged	-0.08097	0.454561	0.721434	unchanged	-0.0675833	0.530479	0.899512	unchanged	-0.156909	0.158379	0.523207	unchanged	0.0288458	0.787669	0.959349	unchanged	0.0133867	0.900323	0.971421	unchanged	-0.0759392	0.48174	0.766711	unchanged
B9J08_001374	PFK26	-0.109275	0.210578	0.485635	unchanged	-0.103352	0.235263	0.519606	unchanged	-0.0841535	0.328138	0.827314	unchanged	0.0916113	0.287512	0.663249	unchanged	-0.00592328	0.94418	0.98528	unchanged	0.0191984	0.820246	0.941924	unchanged	0.194963	0.0341316	0.271179	unchanged
B9J08_001375	B9J08_001375	0.129531	0.417625	0.684369	unchanged	0.0137194	0.930854	0.974314	unchanged	0.0167423	0.915505	0.993394	unchanged	0.0645804	0.682934	0.894036	unchanged	0.115812	0.466465	0.90059	unchanged	0.00302284	0.984677	0.994333	unchanged	0.050861	0.746803	0.900946	unchanged
B9J08_001376	MSN5	-0.308141	0.0042219	0.0860343	unchanged	-0.251705	0.0143786	0.166661	unchanged	-0.125902	0.181546	0.711698	unchanged	-0.00287391	0.974785	0.994293	unchanged	-0.0564356	0.539311	0.912433	unchanged	0.125803	0.182148	0.560577	unchanged	0.248831	0.0151064	0.186824	unchanged
B9J08_001377	RPF1	0.249692	0.295753	0.578013	unchanged	0.168499	0.476359	0.737153	unchanged	0.0710739	0.761696	0.962305	unchanged	0.301945	0.208858	0.581453	unchanged	0.0811933	0.726955	0.94655	unchanged	-0.0974248	0.675857	0.896733	unchanged	0.133446	0.566203	0.81981	unchanged
B9J08_001378	TFB1	-0.0520464	0.632784	0.829846	unchanged	-0.0995182	0.367601	0.649835	unchanged	-0.0145064	0.893198	0.991037	unchanged	0.0180181	0.867387	0.960276	unchanged	0.0474718	0.662245	0.924906	unchanged	0.0850119	0.435937	0.761548	unchanged	0.117536	0.28568	0.634858	unchanged
B9J08_001379	HTD2	0.240194	0.108888	0.350839	unchanged	0.0459949	0.750116	0.892676	unchanged	0.0341419	0.811436	0.976806	unchanged	0.0337205	0.813515	0.941997	unchanged	0.194199	0.182805	0.884595	unchanged	-0.0118531	0.933153	0.980236	unchanged	-0.0122745	0.930719	0.977968	unchanged
B9J08_001380	RBT7	0.0442153	0.694785	0.863642	unchanged	-0.111299	0.333469	0.619896	unchanged	0.0172609	0.877657	0.989117	unchanged	-0.0807202	0.476521	0.794995	unchanged	0.155514	0.180653	0.884595	unchanged	0.12856	0.262193	0.637319	unchanged	0.0305786	0.785305	0.919355	unchanged
B9J08_001381	SOD1	-0.302847	0.0108034	0.130887	unchanged	-0.407981	0.00148304	0.102082	unchanged	-0.272676	0.0190662	0.388664	unchanged	-0.242436	0.0334461	0.286178	unchanged	0.105134	0.322657	0.892475	unchanged	0.135305	0.208314	0.585883	unchanged	0.165545	0.129068	0.456418	unchanged
B9J08_001382	YHR138C	0.0300745	0.887021	0.956955	unchanged	0.0121774	0.954141	0.983876	unchanged	0.034633	0.869764	0.987828	unchanged	0.506513	0.0286002	0.27446	unchanged	0.0178971	0.932411	0.983602	unchanged	0.0224555	0.915068	0.974694	unchanged	0.494336	0.0315532	0.262217	unchanged
B9J08_001383	AMS1	-0.3757	0.357715	0.635135	unchanged	-0.0242919	0.951055	0.982237	unchanged	0.274565	0.483895	0.883803	unchanged	0.516871	0.195411	0.563504	unchanged	-0.351408	0.385928	0.898933	unchanged	0.298857	0.444127	0.76399	unchanged	0.541163	0.174087	0.516495	unchanged
B9J08_001384	SDO1	0.245788	0.0571316	0.262289	unchanged	0.162022	0.19334	0.479101	unchanged	0.0898964	0.459788	0.874039	unchanged	0.0826862	0.49568	0.80608	unchanged	0.0837653	0.487824	0.904149	unchanged	-0.0721259	0.549478	0.830733	unchanged	-0.0793362	0.510718	0.785471	unchanged
B9J08_001385	ZUO1	0.124861	0.0670064	0.277714	unchanged	0.0937563	0.157726	0.43409	unchanged	-0.229993	0.00270865	0.266459	unchanged	-0.138073	0.0456314	0.318252	unchanged	0.031105	0.627237	0.918653	unchanged	-0.323749	0.000164959	0.176671	unchanged	-0.231829	0.00253772	0.0845773	unchanged
B9J08_001386	GLC8	-0.127469	0.288219	0.571592	unchanged	-0.171713	0.159692	0.436157	unchanged	0.0692686	0.557253	0.912161	unchanged	0.0499343	0.671199	0.888983	unchanged	0.0442438	0.707093	0.939235	unchanged	0.240981	0.0558994	0.382944	unchanged	0.221647	0.0756571	0.369496	unchanged
B9J08_001387	ARL1	-0.000142395	0.998795	0.999291	unchanged	-0.04129	0.662907	0.850348	unchanged	0.0578162	0.542264	0.902088	unchanged	-0.0551954	0.560685	0.83897	unchanged	0.0411476	0.663524	0.924906	unchanged	0.0991062	0.302325	0.669629	unchanged	-0.0139054	0.882656	0.961436	unchanged
B9J08_001388	TYR1	-0.123049	0.432318	0.693755	unchanged	-0.205635	0.199215	0.484246	unchanged	0.0322262	0.83482	0.98245	unchanged	0.0216971	0.88826	0.968567	unchanged	0.0825857	0.596042	0.916132	unchanged	0.237861	0.140285	0.512085	unchanged	0.227332	0.157129	0.493216	unchanged
B9J08_001389	ERG8	-0.349224	0.0246944	0.182736	unchanged	-0.35546	0.0226986	0.193461	unchanged	-0.0187878	0.893413	0.991037	unchanged	-0.0541478	0.700077	0.900078	unchanged	0.00623659	0.964647	0.989856	unchanged	0.336672	0.0291902	0.337611	unchanged	0.301312	0.0471461	0.305281	unchanged
B9J08_001390	B9J08_001390	0.0457726	0.745076	0.887944	unchanged	0.311685	0.0403459	0.236899	unchanged	0.158246	0.268975	0.785367	unchanged	0.179568	0.212539	0.583517	unchanged	-0.265913	0.0726446	0.87398	unchanged	-0.153439	0.278195	0.648334	unchanged	-0.132117	0.347515	0.680418	unchanged
B9J08_001391	GPB1	-0.598563	4.61271e-05	0.0176436	down	-0.414845	0.00117186	0.0941025	unchanged	-0.121579	0.24689	0.771837	unchanged	-0.0258358	0.800605	0.937935	unchanged	-0.183718	0.0928167	0.87398	unchanged	0.293266	0.0118622	0.271462	unchanged	0.389009	0.00186094	0.078682	unchanged
B9J08_001392	TIM10	0.239582	0.0188109	0.163262	unchanged	0.138279	0.146411	0.419422	unchanged	0.0642048	0.486203	0.884647	unchanged	0.0139703	0.878498	0.965789	unchanged	0.101303	0.277894	0.884595	unchanged	-0.0740743	0.422746	0.750102	unchanged	-0.124309	0.187913	0.531859	unchanged
B9J08_001393	CYT2	0.0928497	0.348714	0.628901	unchanged	0.000495225	0.995949	0.998373	unchanged	0.052459	0.591936	0.918622	unchanged	-0.00719458	0.941097	0.987305	unchanged	0.0923545	0.350324	0.8958	unchanged	0.0519638	0.594709	0.857476	unchanged	-0.00768981	0.936932	0.978864	unchanged
B9J08_001394	ERV29	-0.00118395	0.987905	0.996841	unchanged	0.063318	0.42325	0.694182	unchanged	0.0162064	0.835647	0.98245	unchanged	0.0903759	0.25852	0.629416	unchanged	-0.064502	0.414373	0.90059	unchanged	-0.0471117	0.548442	0.829838	unchanged	0.0270578	0.729059	0.894379	unchanged
B9J08_001396	SKI6	0.189913	0.329866	0.615696	unchanged	0.0454617	0.812889	0.922837	unchanged	-0.112985	0.558478	0.912161	unchanged	0.0471921	0.805287	0.938921	unchanged	0.144451	0.453487	0.90059	unchanged	-0.158446	0.413162	0.745415	unchanged	0.00173045	0.992751	0.998182	unchanged
B9J08_001397	GPI14	0.0121442	0.893336	0.957621	unchanged	0.0945309	0.305987	0.596057	unchanged	0.174818	0.0690301	0.591793	unchanged	0.140035	0.136746	0.496458	unchanged	-0.0823866	0.367963	0.896101	unchanged	0.080287	0.377595	0.726918	unchanged	0.0455044	0.613551	0.845178	unchanged
B9J08_001398	B9J08_001398	0.0199042	0.81789	0.927728	unchanged	-0.0995309	0.261747	0.55062	unchanged	0.0202214	0.814783	0.976806	unchanged	-0.0582364	0.503369	0.811604	unchanged	0.119435	0.181325	0.884595	unchanged	0.119752	0.179651	0.559641	unchanged	0.0412945	0.633434	0.857225	unchanged
B9J08_001399	YMC1	0.0756246	0.57678	0.793871	unchanged	0.0365476	0.786707	0.908326	unchanged	-0.10138	0.456755	0.87376	unchanged	-0.246962	0.0847702	0.411821	unchanged	0.039077	0.771287	0.955365	unchanged	-0.137928	0.313926	0.678947	unchanged	-0.28351	0.0508945	0.314349	unchanged
B9J08_001400	TFG1	-0.203863	0.0491325	0.247469	unchanged	-0.190061	0.0642805	0.285899	unchanged	-0.0912344	0.348925	0.837139	unchanged	-0.0902725	0.353722	0.714286	unchanged	-0.0138012	0.885744	0.971332	unchanged	0.0988271	0.311806	0.677372	unchanged	0.0997889	0.30716	0.650393	unchanged
B9J08_001401	HGH1	0.21153	0.227202	0.504246	unchanged	0.0781702	0.6476	0.841411	unchanged	-0.0860943	0.614956	0.927644	unchanged	-0.0296421	0.861857	0.958514	unchanged	0.13336	0.438287	0.90059	unchanged	-0.164265	0.34287	0.701324	unchanged	-0.107812	0.529352	0.79949	unchanged
B9J08_001402	CPS1	-0.0782199	0.295954	0.578196	unchanged	0.00435249	0.952609	0.983274	unchanged	0.128696	0.0949591	0.643217	unchanged	0.101427	0.179638	0.548814	unchanged	-0.0825724	0.26998	0.884595	unchanged	0.124344	0.10479	0.463302	unchanged	0.0970741	0.196833	0.543082	unchanged
B9J08_001403	AIM2	0.045177	0.478174	0.726808	unchanged	0.164769	0.0191612	0.185884	unchanged	0.194414	0.00752231	0.326072	unchanged	0.142398	0.0379493	0.292496	unchanged	-0.119592	0.0743927	0.87398	unchanged	0.0296453	0.638729	0.88041	unchanged	-0.0223707	0.722699	0.891872	unchanged
B9J08_001404	B9J08_001404	-0.11796	0.104888	0.344717	unchanged	-0.100152	0.162945	0.439587	unchanged	0.0851192	0.229975	0.757651	unchanged	0.0924558	0.194325	0.561279	unchanged	-0.0178084	0.79677	0.959782	unchanged	0.185271	0.0165381	0.296964	unchanged	0.192608	0.0133958	0.174537	unchanged
B9J08_001405	LPL1	-0.193667	0.107405	0.349426	unchanged	-0.0201959	0.859316	0.944895	unchanged	0.253446	0.0385754	0.491311	unchanged	0.401083	0.00286464	0.122721	unchanged	-0.173471	0.14393	0.883207	unchanged	0.273642	0.0267896	0.328779	unchanged	0.421279	0.0019492	0.0796792	unchanged
B9J08_001406	PRE7	-0.0550642	0.432696	0.693968	unchanged	-0.0674379	0.339455	0.623954	unchanged	-0.0192593	0.781477	0.969829	unchanged	-0.0615295	0.381868	0.733872	unchanged	0.0123738	0.858447	0.965318	unchanged	0.0481786	0.490973	0.799866	unchanged	0.00590838	0.932079	0.977968	unchanged
B9J08_001407	B9J08_001407	-0.0527421	0.590729	0.802332	unchanged	-0.0444776	0.649704	0.842384	unchanged	-0.105448	0.289771	0.803168	unchanged	-0.17175	0.0953449	0.429262	unchanged	-0.00826453	0.932416	0.983602	unchanged	-0.0609706	0.53428	0.821863	unchanged	-0.127273	0.2054	0.552999	unchanged
B9J08_001408	B9J08_001408	-0.095942	0.453189	0.709598	unchanged	-0.158101	0.224967	0.509291	unchanged	-0.078666	0.53678	0.899962	unchanged	-0.109284	0.393988	0.743578	unchanged	0.0621591	0.624814	0.918653	unchanged	0.0794351	0.532876	0.821863	unchanged	0.048817	0.700183	0.88465	unchanged
B9J08_001409	PGA38	0.0918543	0.573414	0.7914	unchanged	-0.0669516	0.680758	0.860184	unchanged	0.0227757	0.88832	0.990748	unchanged	-0.0364586	0.822245	0.944922	unchanged	0.158806	0.336048	0.894329	unchanged	0.0897274	0.58213	0.851101	unchanged	0.030493	0.850889	0.948088	unchanged
B9J08_001410	B9J08_001410	-0.0416519	0.498858	0.743911	unchanged	-0.0649104	0.298012	0.588876	unchanged	-0.0945439	0.137738	0.690765	unchanged	-0.128687	0.0505048	0.329419	unchanged	0.0232585	0.703792	0.937384	unchanged	-0.0296335	0.6285	0.875653	unchanged	-0.0637769	0.305437	0.649656	unchanged
B9J08_001411	B9J08_001411	0.0310114	0.6449	0.836174	unchanged	0.086979	0.208167	0.495327	unchanged	0.0915566	0.185699	0.713649	unchanged	0.00157866	0.981178	0.996625	unchanged	-0.0559675	0.408228	0.90059	unchanged	0.00457765	0.945232	0.983276	unchanged	-0.0854003	0.213946	0.564495	unchanged
B9J08_001412	B9J08_001412	0.162955	0.0636312	0.273796	unchanged	0.202279	0.0256589	0.201068	unchanged	0.111786	0.187676	0.7151	unchanged	0.0123413	0.880566	0.966867	unchanged	-0.0393245	0.631935	0.918653	unchanged	-0.0904937	0.278705	0.648334	unchanged	-0.189938	0.0336046	0.268942	unchanged
B9J08_001413	TYS1	0.0552601	0.520964	0.7585	unchanged	-0.0544748	0.527009	0.769342	unchanged	-0.0766486	0.376742	0.844729	unchanged	-0.0381235	0.656508	0.882686	unchanged	0.109735	0.212437	0.884595	unchanged	-0.0221739	0.79535	0.933919	unchanged	0.0163512	0.848203	0.946868	unchanged
B9J08_001414	UBR1	-0.107758	0.417753	0.684369	unchanged	-0.200151	0.144312	0.4166	unchanged	-0.0557597	0.671703	0.947069	unchanged	0.00780032	0.952518	0.989052	unchanged	0.092393	0.485953	0.903237	unchanged	0.144391	0.281864	0.650596	unchanged	0.207951	0.129378	0.45669	unchanged
B9J08_001415	UBR2	-0.111801	0.248415	0.530178	unchanged	-0.114429	0.238167	0.522698	unchanged	0.0222333	0.813722	0.976806	unchanged	-0.00763369	0.935459	0.98611	unchanged	0.0026272	0.977789	0.993196	unchanged	0.136662	0.162718	0.538259	unchanged	0.106795	0.268471	0.619414	unchanged
B9J08_001416	ABP1	-0.0979266	0.152397	0.413418	unchanged	-0.157997	0.0288612	0.205456	unchanged	-0.0258529	0.694924	0.953451	unchanged	-0.0578052	0.38606	0.737812	unchanged	0.0600705	0.368396	0.896101	unchanged	0.132144	0.060671	0.389968	unchanged	0.100192	0.143727	0.478494	unchanged
B9J08_001417	EAR1	-0.0762843	0.331981	0.617276	unchanged	0.0344511	0.656462	0.846054	unchanged	0.0943686	0.233056	0.758931	unchanged	0.212727	0.014163	0.216041	unchanged	-0.110735	0.166154	0.884595	unchanged	0.0599175	0.440559	0.76387	unchanged	0.178276	0.0335775	0.268942	unchanged
B9J08_001418	BGL2	-0.0870466	0.123567	0.371116	unchanged	-0.0221155	0.682903	0.860476	unchanged	0.0351183	0.518498	0.896241	unchanged	0.0654257	0.237901	0.607004	unchanged	-0.0649312	0.241322	0.884595	unchanged	0.0572338	0.298845	0.667075	unchanged	0.0875411	0.121525	0.44334	unchanged
B9J08_001419	YMR310C	0.383122	0.00871475	0.117167	unchanged	0.364162	0.011746	0.157586	unchanged	0.17431	0.185445	0.713649	unchanged	0.188564	0.154144	0.51919	unchanged	0.0189594	0.880568	0.97112	unchanged	-0.189853	0.148808	0.524001	unchanged	-0.175598	0.179202	0.522389	unchanged
B9J08_001420	BFR1	0.209515	0.00159986	0.0598826	unchanged	0.177869	0.00507129	0.135108	unchanged	0.0661359	0.234719	0.762233	unchanged	0.00923684	0.864636	0.959214	unchanged	0.0316465	0.561289	0.912433	unchanged	-0.111733	0.0548819	0.382611	unchanged	-0.168632	0.00709252	0.130726	unchanged
B9J08_001421	IDI1	0.157712	0.129192	0.380122	unchanged	0.0167006	0.866703	0.948538	unchanged	-0.0199022	0.841396	0.98245	unchanged	-0.0718589	0.474064	0.793324	unchanged	0.141012	0.170852	0.884595	unchanged	-0.0366028	0.713097	0.911864	unchanged	-0.0885595	0.37959	0.70069	unchanged
B9J08_001422	LAB5	0.191103	0.043731	0.234279	unchanged	0.150987	0.101477	0.353781	unchanged	0.111887	0.214181	0.73616	unchanged	0.333412	0.00177644	0.112175	unchanged	0.0401157	0.647127	0.921567	unchanged	-0.0390998	0.655326	0.891642	unchanged	0.182425	0.0521076	0.318899	unchanged
B9J08_001423	HOS3	0.06596	0.424349	0.688769	unchanged	0.0331442	0.685624	0.861628	unchanged	0.113049	0.179997	0.711698	unchanged	0.0877338	0.291553	0.665645	unchanged	0.0328158	0.687635	0.929635	unchanged	0.079905	0.333999	0.69621	unchanged	0.0545896	0.505162	0.781607	unchanged
B9J08_001424	BEM3	-0.107174	0.411257	0.678527	unchanged	-0.137805	0.295056	0.586062	unchanged	-0.000730063	0.995467	0.999973	unchanged	-0.0789371	0.542044	0.834212	unchanged	0.0306311	0.812089	0.961427	unchanged	0.137075	0.29628	0.665599	unchanged	0.0588679	0.648216	0.863053	unchanged
B9J08_001425	TOA1	0.0684043	0.291708	0.57482	unchanged	0.017531	0.782941	0.907868	unchanged	0.0877474	0.18146	0.711698	unchanged	-0.00260974	0.967193	0.991637	unchanged	0.0508733	0.427875	0.90059	unchanged	0.0702163	0.278401	0.648334	unchanged	-0.0201408	0.751007	0.903476	unchanged
B9J08_001426	PGA54	0.322765	0.00445363	0.0872185	unchanged	0.268622	0.013578	0.16525	unchanged	0.0236938	0.805909	0.97495	unchanged	-0.0966992	0.324666	0.694631	unchanged	0.0541431	0.575793	0.913299	unchanged	-0.244928	0.0218954	0.317123	unchanged	-0.365321	0.00185835	0.078682	unchanged
B9J08_001427	SLA2	-0.0156538	0.840163	0.934626	unchanged	-0.0767277	0.33149	0.618431	unchanged	-0.0476053	0.542134	0.902088	unchanged	-0.0384365	0.621694	0.865364	unchanged	0.061074	0.436279	0.90059	unchanged	0.0291225	0.707904	0.909071	unchanged	0.0382912	0.622923	0.85009	unchanged
B9J08_001428	DIC1	0.267399	0.0807036	0.306959	unchanged	0.0649038	0.654204	0.844866	unchanged	-0.118334	0.418262	0.858907	unchanged	-0.0874607	0.547207	0.834744	unchanged	0.202495	0.17469	0.884595	unchanged	-0.183238	0.217146	0.595704	unchanged	-0.152365	0.300282	0.646567	unchanged
[truncated: 3,985 more rows]

## Sheet: ST7-Variants
	Table S7. Protein-altering mutations of the WT strain using B8441 as reference genome from RNA-seq and WGS datasets
[truncated: 811 more rows]
